# Supplementary material for: Multiple functions of CREB-binding protein during postembryonic development: identification of target genes
Source: BMC Genomics. 2017 Dec 29;18:996. doi: 10.1186/s12864-017-4373-3 (PMC5747157; doi:10.1186/s12864-017-4373-3)
Supplement: Supplementary file 2 — Excel file S1. Details of 1306 genes downregulated by CBP RNAi. (XLSX 495 kb) [file 12864_2017_4373_MOESM2_ESM.xlsx]

## Sheet: cBP_invivo_2fold
Feature ID	T_cas id	Description	P-value	Fold change	RPKM	RPKM	RPKM	RPKM	RPKM	RPKM	RPKM	RPKM
Feature ID	T_cas id	Description	EDGE test: CONTROL vs CBP_KNOCKDOWN, tagwise dispersions - P-value	EDGE test: CONTROL vs CBP_KNOCKDOWN, tagwise dispersions - Fold change	CONTROL - CY2 (GE) - RPKM	CONTROL - CY3 (GE) - RPKM	CONTROL - CY4 (GE) - RPKM	CONTROL - CY4 (GE) - RPKM	CBP_KNOCKDOWN - C-1 (GE) - RPKM	CBP_KNOCKDOWN - C-3 (GE) - RPKM	CBP_KNOCKDOWN - C-4 (GE) - RPKM	CBP_KNOCKDOWN - C-2 (GE) - RPKM
LOC103313522	TcasGA2_TC009480	histidine-rich glycoprotein	2.31e-14	-621.84	328045	229240	193610	193610	306	26	164	212
LOC103314122	TcasGA2_TC012207	prisilkin-39	3.47e-11	-214.66	162274	117134	210964	210964	889	44	132	327
LOC659859	TcasGA2_TC015245	hornerin	0	-200.18	105164	106446	100992	100992	214	355	110	278
HEX1B	TcasGA2_TC005377, GLEAN_05377	hexamerin 1B	3.53e-07	-16.26	95822	42969	77688	77688	5877	923	780	986
LOC663321	TcasGA2_TC012717	titin	1.13e-10	-5.95	89495	73107	39540	39540	8717	5455	4457	5779
LOC663181	TcasGA2_TC030467, ApoLI-II	apolipophorins	8.44e-15	-33.9	88353	118797	95405	95405	2776	1063	599	1042
LOC662902	TcasGA2_TC013741	uncharacterized LOC662902	2.65e-07	-41.81	87938	136933	119076	119076	3658	206	349	629
LOC658335		angiotensin-converting enzyme-like	2.13e-07	-5.24	61369	48829	64159	64159	5660	7524	6591	2927
LOC655734	TcasGA2_TC031629	transferrin	1.31e-08	-11.63	58139	57865	56935	56935	989	3417	1922	2828
LOC658185	TcasGA2_TC001109	spectrin beta chain, non-erythrocytic 1	0.00376	-2.55	53794	51725	33498	33498	15510	5103	4412	15429
LOC655414	TcasGA2_TC004525	probable JmjC domain-containing histone demethylation protein 2C	3.55e-07	-3.68	44703	75925	50897	50897	10144	6579	5892	9108
LOC660769	TcasGA2_TC030735	basement membrane-specific heparan sulfate proteoglycan core protein	6.7e-09	-5.34	43833	82945	59852	59852	7521	4790	5036	5195
LOC658955	TcasGA2_TC006112	protein-methionine sulfoxide oxidase MICAL3	0.00136	-2.33	40289	36908	30113	30113	8349	6287	6571	10223
LOC662402	TcasGA2_TC007046	hect E3 ubiquitin ligase	0.00315	-2.29	37936	56140	30775	30775	12822	6568	5361	11784
Cyp4g14	TcasGA2_TC008058	cytochrome P450 monooxygenase	6.62e-05	-4.07	37151	80231	22633	22633	13489	6936	8464	2261
LOC662503	TcasGA2_TC000185	heterogeneous nuclear ribonucleoprotein Q	0.000386	-2.49	35985	40427	38068	38068	9482	7266	6420	8188
LOC656797	TcasGA2_TC000100	failed axon connections	2.51e-05	-3.68	35625	33462	32441	32441	4069	4077	5803	3934
LOC659179	TcasGA2_TC015337	fatty acid synthase	4.81e-10	-14.15	32366	52417	29863	29863	1705	903	400	1822
LOC663899	TcasGA2_TC013090	myosin-9	0.000157	-3.75	31886	21953	22737	22737	3886	3263	2550	3235
LOC656919	TcasGA2_TC003063	kalirin	0.000342	-2.54	29647	41419	34904	34904	6462	9581	5578	6725
LOC660178	TcasGA2_TC015400	fatty acid synthase	2.15e-24	-126.57	29249	31863	35343	35343	148	151	97	81
LOC103313487		uncharacterized LOC103313487	2.81e-05	-5.98	28148	113740	160685	160685	13692	10740	3857	5461
Cht10	TcasGA2_TC012734, TcCht10	chitinase 10	0	-64.69	27675	37081	31310	31310	293	277	288	101
HEX1A	TcasGA2_TC005376	arylphorin	2.66e-06	-5.98	27204	37684	14633	14633	6214	831	1477	1731
LOC662397	TcasGA2_TC001352	uncharacterized LOC662397	6.6e-08	-6.54	24576	19768	24797	24797	2540	1528	1139	1656
LOC103312142		retrovirus-related Pol polyprotein from transposon 17.6	0.000107	-5.22	23951	55611	14463	14463	5609	2150	526	2092
LOC660888	TcasGA2_TC009548	prolow-density lipoprotein receptor-related protein 1	1e-10	-9.93	22683	33521	30195	30195	1856	1199	1432	981
LOC657292	TcasGA2_TC010542	disco-interacting protein 2	2.12e-05	-5.09	21711	57265	48271	48271	6481	2548	2518	3578
LOC107398075	TcasGA2_TC034739	apolipophorins-like	2.53e-14	-10.5	21420	24825	19683	19683	1161	844	1222	813
N		Neurogenic locus Notch	7.78e-05	-3.01	21346	37615	26273	26273	5149	4203	4323	4391
LOC663601	TcasGA2_TC014708, rel	uncharacterized LOC663601	1e-07	-4.64	21269	39633	41720	41720	5258	3287	4784	2104
LOC662569	TcasGA2_TC000401, FAT, cadherin	fat-like cadherin-related tumor suppressor homolog	1.1e-06	-5.33	19581	33716	26525	26525	3240	2277	1805	1937
Cht5	TcasGA2_TC001770, Chi-1, Chi5, TcChi-1	chitinase 5	4.81e-12	-297.95	19556	33980	18993	18993	54	77	4	8
LOC658024	TcasGA2_TC000238	fatty acid synthase	2.42e-08	-8.63	19388	32381	25175	25175	1958	2240	1283	327
LOC107398423	TcasGA2_TC034010	lysozyme-like	0.000766	-2.54	18531	18905	9620	9620	2286	4330	3538	2240
LOC662006	TcasGA2_TC007180, dachsous, ds	protein dachsous	1.17e-05	-5.68	18528	33390	33410	33410	3453	1835	1455	1819
LOC659830	TcasGA2_TC010428	DNA topoisomerase 1	0.00741	-2.05	18449	16535	13010	13010	4701	3152	2895	6828
Br-c	Br-c	broad isoform Z2, partial	9.33e-14	-59.54	18087	34642	35432	35432	263	194	223	198
LOC100141885	TcasGA2_TC003929	protein Shroom	1.53e-05	-5.2	17776	41772	38999	38999	4369	2592	2238	2724
LOC664509	TcasGA2_TC030649	enolase-phosphatase E1	3.1e-07	-6.51	17728	11287	13881	13881	1480	477	1221	1091
LOC663603	TcasGA2_TC009937	bromodomain adjacent to zinc finger domain protein 2B	0.00461	-2.01	17381	20742	15856	15856	5658	3707	3681	5526
LOC659421	TcasGA2_TC031939	serine/threonine-protein kinase Doa	0.000725	-2.07	16483	25860	19022	19022	5938	5562	5162	4707
LOC664026	TcasGA2_TC008113, Oz, Ten-m, odd	teneurin-m	2.5e-10	-12.38	16353	25523	27432	27432	1183	988	608	635
LOC657717	TcasGA2_TC003891, zfh2	zinc finger homeobox protein 4	2.83e-06	-4.42	16004	20758	20972	20972	3214	1570	1226	2611
LOC663310	TcasGA2_TC014326	collagen alpha-2(IV) chain	3.24e-07	-3.18	15643	18061	10796	10796	2359	2192	2750	3154
LOC656003	TcasGA2_TC003811, Top2	DNA topoisomerase 2	0.00505	-2.32	15562	13933	13297	13297	3870	2170	2030	4070
LOC654933	Myo18	myosin 18	2.09e-05	-2.86	15487	15527	11780	11780	2863	1877	2555	3249
Hth		homothorax, partial	0.000482	-3.61	15470	29469	31406	31406	4546	2200	2337	3965
LOC655974	TcasGA2_TC034520	uncharacterized LOC655974	0.00198	-2.09	15327	16732	12934	12934	4904	3284	2920	4136
LOC654951	TcasGA2_TC011726	polypyrimidine tract-binding protein 1	7.62e-05	-3.01	15301	38704	28693	28693	4853	3372	4290	5058
LOC656219		uncharacterized LOC656219	0.000499	-2.86	15024	16939	14871	14871	3204	1844	1279	2743
LOC661297	TcasGA2_TC005184	laminin subunit beta-1	8.58e-08	-4.66	15011	14598	11297	11297	1537	1392	1674	1153
LOC103314924	TcasGA2_TC010421	RNA polymerase II degradation factor 1	8.17e-12	-171.72	14946	15148	10018	10018	73	0	20	43
LOC664359	TcasGA2_TC003550	sestrin homolog	4.56e-06	-3.58	14897	34182	22568	22568	5203	3949	2010	2267
LOC660005	TcasGA2_TC012438, E75, E75B, E75C, Eip75B, NR1D3	ecdysone-inducible protein E75	4.27e-10	-9.04	14764	30029	21291	21291	1159	870	1294	1122
LOC661085	TcasGA2_TC004635	proclotting enzyme	1.59e-25	-76.7	14471	13873	9662	9662	118	42	144	31
LOC664070	TcasGA2_TC005707	protein gustavus	1.45e-05	-3.3	14351	24635	21803	21803	2752	2568	4005	2833
LOC661334	TcasGA2_TC009456	uncharacterized LOC661334	7.92e-05	-2.97	14343	16661	15657	15657	2641	3470	2570	1850
LOC661409	TcasGA2_TC000760, serpin1	antichymotrypsin-2	2.19e-07	-3.6	14304	14003	12177	12177	2038	2528	1692	1551
LOC661812	TcasGA2_TC006679	protein Gawky	0.00982	-2.15	14278	36410	29812	29812	8179	6328	5920	4059
LOC660322	TcasGA2_TC001692, disco-r	zinc finger protein basonuclin-2	0.0032	-2.87	14239	19316	18780	18780	5872	1369	1459	3193
LOC663372	TcasGA2_TC009157	dystroglycan	3.2e-08	-4.45	14221	15378	12027	12027	1739	1632	1180	1685
LOC655529		TLD domain-containing protein 2	9.63e-06	-2.74	14097	20419	16796	16796	3948	3236	3427	2552
LOC662147	TcasGA2_TC007590	neurobeachin	0.00862	-2.3	14054	23404	19646	19646	5722	3411	2291	4406
LOC655717	TcasGA2_TC031766	serine/threonine-protein kinase tousled-like 2	0.00263	-2.31	13936	22317	18141	18141	5340	3420	2631	4134
LOC655004	TcasGA2_TC006082	ski oncogene	3.94e-05	-7.52	13935	36878	27442	27442	3283	360	311	2213
LOC658584	TcasGA2_TC013000	glutamate synthase 1 [NADH], chloroplastic	9.35e-05	-2.65	13928	29560	15853	15853	4850	3474	2809	5495
LOC663751	TcasGA2_TC002936	staphylococcal nuclease domain-containing protein 1	0.00332	-2	13467	14797	8562	8562	4368	4644	3628	2106
LOC656741	TcasGA2_TC001213, Sema-2a	semaphorin-2A	5.16e-12	-15.88	13231	26081	24877	24877	920	365	523	628
LOC103312699	TcasGA2_TC003627	protein bric-a-brac 1-like	4.24e-06	-7.05	13227	46489	42542	42542	3709	1349	1824	1795
LOC658244	TcasGA2_TC032997	uncharacterized LOC658244	1.08e-12	-34.99	13158	15207	13154	13154	185	95	123	295
LOC655682	TcasGA2_TC030589	RNA binding protein fox-1 homolog 3	5.19e-07	-4.18	13076	20953	23969	23969	2533	2294	2954	1710
LOC660913	TcasGA2_TC005181	LIX1-like protein	8.93e-07	-5.25	13030	14038	10282	10282	1419	714	1558	804
LOC658653	TcasGA2_TC003000, Ci	cubitus interruptus	8.69e-11	-13.26	12850	23714	23649	23649	1115	569	580	539
LOC659260	TcasGA2_TC006474, thickveins, tkv	bone morphogenetic protein receptor type-1B	4.62e-07	-4.53	12841	18835	16648	16648	2296	1150	1631	1885
LOC662075	TcasGA2_TC003264	serine/threonine-protein phosphatase 4 regulatory subunit 1	2.93e-05	-2.98	12837	19755	14751	14751	2800	1811	2567	3640
LOC656229	FBF, pum, pumilio	maternal protein pumilio	2.37e-05	-4	12774	26958	22890	22890	2889	2651	2029	2210
LOC656639	TcasGA2_TC004144, PlexB	plexin-B	1.42e-09	-7.32	12666	20496	18199	18199	1429	1057	767	1195
LOC100142209	TcasGA2_TC012344	protein sidekick	1.08e-06	-5.98	12647	20996	17503	17503	2276	690	830	1551
LOC658934	TcasGA2_TC008260, brat	brain tumor protein	7.73e-09	-6.31	12512	16822	17044	17044	1376	1296	1046	1018
lgl		Lethal(2) giant larvae	0.00404	-2.11	12476	20986	17315	17315	4011	3529	4657	3880
Pan		NA	1.23e-06	-7.34	12459	43026	44996	44996	2751	1450	1843	2233
LOC100142057	TcasGA2_TC016312	stress response protein NST1	4.07e-18	-198.34	12421	15862	7658	7658	47	11	19	52
LOC660431	TcasGA2_TC009106	synaptic vesicle membrane protein VAT-1 homolog-like	4.48e-09	-9.03	12041	13897	19763	19763	868	524	930	895
LOC657993	TcasGA2_TC001667	integrin alpha-PS2	2.72e-05	-2.67	11882	22310	13796	13796	4273	2400	3176	3005
Ecr		ecdysone receptor isoform X3	5.06e-06	-7.67	11781	29780	35114	35114	2850	1304	584	1321
LOC662523	TcasGA2_TC006507	cGMP-dependent protein kinase, isozyme 2 forms cD4/T1/T3A/T3B	1.23e-06	-3.52	11775	21385	19333	19333	2542	3103	2856	1866
LOC100142007	TcasGA2_TC003611	Krueppel-like factor 6	0.000131	-8.62	11767	30013	26699	26699	2894	114	323	1636
HEX2		hexamerin 2 precursor	0.00219	-3.22	11687	17107	7002	7002	5846	783	1437	962
LOC664298	TcasGA2_TC007519	AT-rich interactive domain-containing protein 2	0.000179	-2.51	11576	17141	11107	11107	3197	2356	2343	2782
LOC658915	TcasGA2_TC010408	E3 ubiquitin-protein ligase TRIP12	0.00371	-2.05	11539	13817	9514	9514	4737	2428	2288	2890
LOC658901	TcasGA2_TC012916	liprin-alpha-1	0.00514	-2.51	11372	20687	20146	20146	5121	2388	1656	4312
LOC664073	TcasGA2_TC001059	uncharacterized LOC664073	6.85e-06	-2.74	11233	17676	11356	11356	2681	2519	2514	2347
LOC657736	TcasGA2_TC033516	ATP-binding cassette sub-family A member 2	0.0016	-2.33	11119	12432	9631	9631	3778	2579	1736	1756
LOC660007	TcasGA2_TC012843	guanylate cyclase 32E	1.28e-05	-2.56	10897	14817	11792	11792	3318	2525	2822	2345
LOC656349	TcasGA2_TC014184	uncharacterized LOC656349	1.96e-23	-78.54	10884	4539	5160	5160	94	61	32	14
LOC659601	TcasGA2_TC006748	integrin alpha-PS1	9.35e-06	-3.06	10810	14722	11985	11985	2196	2128	2202	1696
LOC664293	TcasGA2_TC007110	uncharacterized LOC664293	2.41e-10	-12.1	10708	20484	19958	19958	1040	490	432	631
LOC663405	TcasGA2_TC008910	hypothetical protein	0.0017	-9.01	10705	9446	7268	7268	185	57	176	159
LOC659707	TcasGA2_TC003341	tyrosine-protein phosphatase Lar	9.01e-06	-3.89	10681	22801	19618	19618	2340	2125	2099	2097
LOC657847	TcasGA2_TC034516	latrophilin Cirl	0.000103	-3.21	10617	17748	15188	15188	3024	1878	1991	1894
LOC659574	TcasGA2_TC002730	caskin-1	3.48e-07	-7.5	10523	29033	28762	28762	1718	1729	820	1558
LOC660037	TcasGA2_TC003985, DER, Egfr, Ellipse, top, torpedo	epidermal growth factor receptor	2.81e-05	-3.43	10500	23314	19549	19549	2891	2323	2931	1867
Cyp4g7	TcasGA2_TC007061	cytochrome P450 monooxigenase CYP4G7	0.0037	-2.27	10477	29320	8339	8339	6124	3376	2568	3098
LOC656972	TcasGA2_TC016227, HERC2	E3 ubiquitin-protein ligase HERC2	0.00603	-2.15	10471	17755	15706	15706	4067	2771	2825	3472
LOC660815	TcasGA2_TC003352	tyrosine-protein kinase-like otk	4.93e-06	-30.39	10396	15278	14150	14150	245	1	42	376
LOC652942	TcasGA2_TC010111, Ser	protein jagged-1b	1.46e-05	-5.32	10355	19577	20010	20010	2123	954	984	1671
LOC659070	TcasGA2_TC011333	collagen alpha chain CG42342	6.54e-08	-7.78	10351	19737	22258	22258	1066	1104	1107	931
LOC663878	TcasGA2_TC013351	uncharacterized LOC663878	0.00102	-2.4	10292	9585	7960	7960	1624	2536	1411	1625
LOC655694	TcasGA2_TC009590	tubulin beta chain	1e-07	-7.8	10249	10928	10342	10342	250	943	774	506
LOC103313387	TcasGA2_TC015574	uncharacterized LOC103313387	1.62e-05	-4.96	10180	20772	23260	23260	2201	1295	1584	1757
LOC100141955	TcasGA2_TC031650, gag	ORF 1	0.00151	-3.71	10082	62001	19829	19829	2602	2830	1064	991
LOC663789	TcasGA2_TC033238	tensin	0.000268	-2.34	10079	18088	10169	10169	4011	2856	4088	2543
LOC658234	TcasGA2_TC001677	tripartite motif-containing protein 2	0.00118	-2.4	9825	12663	12275	12275	2724	1766	2144	2970
LOC656854	TcasGA2_TC014566	division abnormally delayed protein	4.7e-05	-3.93	9813	14652	14809	14809	1305	1764	1718	1046
LOC660448	TcasGA2_TC010850	myocyte-specific enhancer factor 2	0.000824	-2.14	9619	19012	14800	14800	4000	3243	3288	3843
LOC656564	TcasGA2_TC011390	alanine--glyoxylate aminotransferase 2-like	1.11e-15	-9.92	9586	17970	8412	8412	955	595	989	355
LOC657534	TcasGA2_TC016380	autophagy-related protein 2 homolog A	0.00442	-2.04	9541	12797	9329	9329	3588	2343	2058	2887
LOC657652	TcasGA2_TC013220, CadN, cadherin-N	neural-cadherin	9e-06	-3.74	9539	21453	19596	19596	2098	2328	2551	1767
LOC657861	TcasGA2_TC034900	cdc42-interacting protein 4 homolog	0.00353	-2.63	9517	15518	13917	13917	3530	1635	1164	3241
LOC661858	TcasGA2_TC005459	prominin-like protein	3.48e-06	-3.12	9438	13903	9880	9880	1823	1731	1904	1655
LOC100142119	TcasGA2_TC014149	muscleblind-like protein 1	1.44e-06	-6.59	9436	31682	32160	32160	2749	1393	1295	1240
LOC657406	TcasGA2_TC008246	glycogen phosphorylase	5.76e-05	-2.57	9425	14147	11477	11477	3472	3072	2281	1649
LOC659149	TcasGA2_TC011389	zinc finger SWIM domain-containing protein 8	0.000119	-3.42	9328	10279	12758	12758	1665	1744	1292	1449
LOC661907	TcasGA2_TC010868	furin-like protease 1, isoform 1-CRR	4.7e-05	-3.84	9251	18019	13732	13732	2190	686	1673	2063
LOC657272	TcasGA2_TC014942	fasciclin-3	0.000339	-3.59	9233	18831	17490	17490	2718	1302	1704	2067
LOC658064	TcasGA2_TC012107	putative protein kinase C delta type homolog	9.24e-06	-4.19	9199	12681	7764	7764	2473	764	775	1887
LOC657074	TcasGA2_TC004698	lysine-specific demethylase 6A	0.00145	-2.54	9186	12313	11784	11784	2239	1965	2472	1804
LOC660987	TcasGA2_TC013589	SLIT-ROBO Rho GTPase-activating protein 1	0.00457	-2.25	9173	12322	11845	11845	3022	1798	2043	2877
LOC661046	TcasGA2_TC014129	LIM domain transcription factor LMO4.1	4.27e-07	-8.17	9163	24065	21415	21415	1744	971	434	1050
LOC103313111	TcasGA2_TC013472	collagen alpha-2(IV) chain	1.17e-10	-4.48	8974	13689	7086	7086	1504	1684	967	1137
LOC103313779	TcasGA2_TC006021	nuclear receptor corepressor 1	0.00499	-2.02	8903	15414	11300	11300	3683	2618	2349	3128
LOC661767	TcasGA2_TC033414	zinc finger protein castor homolog 1-like	0.00114	-2.89	8842	12637	14429	14429	3353	1936	1255	1904
LOC655028	TcasGA2_TC004812	ecdysone-induced protein 74EF	0.000217	-4.75	8842	22046	17076	17076	2397	887	1393	1098
LOC660397	TcasGA2_TC004642	uncharacterized LOC660397	2.58e-07	-20.23	8791	11410	11466	11466	708	11	129	154
LOC660980	TcasGA2_TC000210, sli, slit, wdh	protein slit	1.84e-08	-13.01	8773	16058	13323	13323	913	225	371	587
LOC661711	TcasGA2_TC000419	uncharacterized LOC661711	3.32e-09	-14.29	8708	16898	15987	15987	660	521	226	341
LOC658140	TcasGA2_TC006107	uncharacterized LOC658140	0.000334	-3	8673	6648	7665	7665	1023	1850	1467	849
LOC658362	TcasGA2_TC015612	acetyl-CoA carboxylase	5.1e-05	-2.83	8648	22831	9964	9964	3034	1958	2435	2305
LOC661974	TcasGA2_TC015295, P157	uncharacterized LOC661974	5.02e-05	-5	8634	22151	11542	11542	4002	350	698	1217
LOC658947	TcasGA2_TC014986, Hr39, NR5B1	nuclear hormone receptor FTZ-F1 beta	0.000149	-3.11	8615	17210	15123	15123	2298	2019	1862	2191
LOC107399133	TcasGA2_TC004347	uncharacterized LOC107399133	0.00177	-11.14	8476	4464	27141	27141	893	2	377	1132
LOC663672	TcasGA2_TC000706	protein sprint	8.81e-09	-10.21	8438	13914	13035	13035	654	299	371	458
LOC660314	TcasGA2_TC012383	early endosome antigen 1	7.94e-06	-3.91	8396	8182	8529	8529	1082	965	1145	920
LOC658147	TcasGA2_TC012257	hemicentin-2	6.75e-08	-6.21	8347	16118	13010	13010	1248	787	1099	644
LOC658527	TcasGA2_TC030632	uncharacterized LOC658527	0.00379	-2.51	8277	8854	6613	6613	2721	1278	618	1795
LOC656553	TcasGA2_TC016292	RNA-binding protein Musashi homolog Rbp6	0.00431	-2.46	8267	31297	19482	19482	5263	2463	2837	4742
LOC655329	TcasGA2_TC004567	testican-2	0.000314	-2.52	8267	9388	8763	8763	2235	1505	2253	1306
LOC662448	TcasGA2_TC015587	somatomedin-B and thrombospondin type-1 domain-containing protein	8.01e-17	-44.6	8247	11398	8999	8999	107	167	33	98
LOC663375	TcasGA2_TC012723	TOX high mobility group box family member 4	1.61e-07	-7.64	8199	13480	14125	14125	1060	410	580	806
LOC662186	TcasGA2_TC008291	protein turtle	2.04e-06	-3.71	8124	10966	9201	9201	1380	1409	1160	1054
LOC662135	TcasGA2_TC006771	SH2 domain-containing protein 4A	1.36e-11	-5.65	8118	7542	5785	5785	678	637	535	866
LOC657778	TcasGA2_TC004553	furin-like protease 2	0.00275	-2.1	8111	13012	11065	11065	2284	2540	3298	2144
LOC660100	TcasGA2_TC003799	pleckstrin homology-like domain family B member 1	0.000127	-2.48	8111	7714	6374	6374	1779	1327	1638	1593
LOC661968	TcasGA2_TC014039	extracellular sulfatase SULF-1 homolog	2.96e-06	-2.78	8099	8780	6449	6449	1492	1691	1474	1493
LOC658046	TcasGA2_TC014773	laminin subunit alpha-1	2.05e-11	-7.58	8097	11356	7729	7729	714	660	452	488
LOC662427	TcasGA2_TC010468	fibronectin type-III domain-containing protein 3A	5.34e-10	-4.42	8064	14087	11391	11391	1591	1308	1186	1248
LOC655427	TcasGA2_TC002774, robo	roundabout	2.89e-07	-8.22	7935	25572	26005	26005	1457	1411	870	965
Cyp9f2		cytochrome P450 isoform 9F2	9.91e-15	-31.02	7902	7613	2107	2107	254	29	84	107
LOC657260	TcasGA2_TC013624	la-related protein 1	0.00324	-2	7864	11594	7012	7012	3238	1855	1940	2839
LOC661979	TcasGA2_TC009349	protein FAM214A	8.1e-06	-3.35	7852	11713	8682	8682	1407	1620	1112	1380
LOC664545	TcasGA2_TC007253, Fas-2	fasciclin-2	0.000112	-3.01	7849	14896	12301	12301	2095	1360	1874	1885
LOC661226	TcasGA2_TC006673	protein singed	1.17e-10	-7.46	7794	7536	6955	6955	650	562	351	403
LOC661337	TcasGA2_TC009826	protein prickle-like	2.46e-07	-9.81	7788	19205	16070	16070	937	311	595	883
LOC100141714	TcasGA2_TC013022	coiled-coil domain-containing protein AGAP005037	9.91e-05	-2.3	7784	12958	8722	8722	2477	2031	2114	2258
LOC657019	TcasGA2_TC007088	apoptosis-stimulating of p53 protein 1	0.000112	-2.78	7784	11523	9800	9800	2173	1384	1699	1630
LOC657959	TcasGA2_TC007757	protein sprint	3.69e-07	-4.1	7782	12655	11333	11333	1464	921	1094	1711
LOC100141776	TcasGA2_TC011107	zinc finger protein 1	6.36e-09	-14.46	7778	23658	18517	18517	963	455	128	517
LOC103313679		late histone H1	0.00127	-6.66	7728	11835	9672	9672	683	34	59	715
LOC664485	TcasGA2_TC008184	uncharacterized protein CG43867	0.000125	-2.73	7720	13618	12134	12134	1695	1945	1363	2033
Ubx		ultrabithorax isoform X2	0.000922	-4.41	7679	16491	18006	18006	1115	907	414	577
LOC659713	TcasGA2_TC007877, FAT, ft	cadherin-related tumor suppressor	3.68e-05	-3.18	7651	15048	13248	13248	2553	1495	2110	1303
LOC100142502	TcasGA2_TC000787	max-interacting protein 1	3.05e-06	-12.34	7628	19989	19086	19086	1250	165	146	663
LOC660780	TcasGA2_TC010143, Sema-1a	semaphorin-1A	7.1e-08	-10.09	7604	21105	17424	17424	1087	974	319	377
LOC663422	TcasGA2_TC008908, HR3, Hr46, NR1F4	probable nuclear hormone receptor HR3	2.94e-06	-10.97	7598	22033	7795	7795	837	385	454	444
LOC657095	TcasGA2_TC002481	tyrosine-protein kinase Abl	0.00606	-2.21	7515	12344	10691	10691	2716	1407	2047	3023
LOC658178	TcasGA2_TC004764	chondroitin sulfate proteoglycan 4	0.00133	-2.45	7480	9120	8042	8042	2404	1208	1150	2105
LOC662326	TcasGA2_TC000188	heat shock 70 kDa protein cognate 2	0.000483	-2.34	7473	7108	5187	5187	1976	1392	1620	2236
LOC661583	TcasGA2_TC003460, LanA	laminin subunit alpha	5.98e-07	-11.94	7472	11167	8600	8600	723	23	224	585
LOC664605	TcasGA2_TC008744	nucleolar protein 4	9.43e-08	-8.6	7467	15595	13763	13763	928	446	457	707
LOC661892	TcasGA2_TC008936	protein SOX-15	0.0022	-2.25	7463	11716	9949	9949	2464	1846	1983	2254
LOC656499	TcasGA2_TC003407, Fz2	frizzled 2	1.93e-07	-4.5	7404	9973	10307	10307	848	1155	944	1130
LOC656820	TcasGA2_TC010593	C-1-tetrahydrofolate synthase, cytoplasmic	0.00405	-2.59	7394	4091	6180	6180	1139	1481	1293	682
LOC658603	TcasGA2_TC012205	MICAL-like protein 1	0.00215	-2.1	7332	9298	6979	6979	2252	1340	2005	2426
LOC658327	TcasGA2_TC005855	ATP-dependent 6-phosphofructokinase	0.000982	-2.12	7223	13324	8904	8904	3322	2060	3041	2065
LOC658498	TcasGA2_TC008410	uncharacterized LOC658498	1.2e-09	-4.4	7211	14914	7901	7901	1278	1774	1042	1528
LOC661284	TcasGA2_TC012085	partitioning defective 3 homolog B	0.000247	-2.7	7208	12031	11515	11515	2355	1854	1500	1813
LOC660659	TcasGA2_TC014386	multidrug resistance-associated protein 4	0.000122	-3.13	7201	4958	3787	3787	1877	868	902	1225
Dscam		Down syndrome cell adhesion molecule isoform X49	0.000228	-3.3	7196	15140	12174	12174	1828	2581	1361	974
LOC656381	TcasGA2_TC000075, SMC4, glu	gluon	0.000845	-2.46	7181	5793	5583	5583	1445	1213	961	1576
LOC660755	TcasGA2_TC004589	protein grainyhead	0.000631	-2.59	7161	13576	10642	10642	2486	2547	1573	1457
LOC661679	TcasGA2_TC014139	MAGUK p55 subfamily member 6	0.00103	-2.22	7159	8178	5915	5915	1742	1931	1245	1729
LOC103312685	TcasGA2_TC007354	titin homolog	0.0014	-2.04	7085	8893	6187	6187	1814	2211	1612	2222
LOC664325	TcasGA2_TC007360	AF4/FMR2 family member 4	0.00483	-2.17	7059	16490	11748	11748	3315	3329	1805	2332
LOC659356	TcasGA2_TC007883	alpha,alpha-trehalose-phosphate synthase [UDP-forming]	3.89e-05	-2.84	7040	7007	5740	5740	1128	1544	1166	983
LOC661438	TcasGA2_TC012082, rut, rutabaga	Ca(2+)/calmodulin-responsive adenylate cyclase	0.000157	-2.72	7036	13872	13042	13042	2845	3261	1429	1810
LOC657051	TcasGA2_TC010540	laminin subunit gamma-1	1.53e-11	-10.4	7033	11519	7926	7926	619	341	209	416
LOC658414	TcasGA2_TC002665	protein TANC2	1.25e-07	-6.76	6978	14584	12852	12852	1002	517	906	686
LOC664462	TcasGA2_TC008808	protein fem-1 homolog B	0.000548	-2.17	6962	9374	6053	6053	2223	1891	2808	1871
LOC660658	TcasGA2_TC013593	histone-lysine N-methyltransferase, H3 lysine-79 specific	0.000278	-2.82	6921	9860	6916	6916	1844	984	947	1792
LOC659398	TcasGA2_TC009268	RNA-binding protein fusilli	3.32e-05	-3.41	6916	18762	9626	9626	1363	2543	1549	1203
LOC656984	TcasGA2_TC001556, Pxn	peroxidasin	3.43e-10	-4.75	6853	9195	8108	8108	1051	754	751	1196
LOC107398339	TcasGA2_TC008582	splicing factor U2af large subunit B-like	3.55e-15	-9.83	6834	9831	4725	4725	289	511	546	592
LOC663742	TcasGA2_TC014445, MIB1	E3 ubiquitin-protein ligase MIB1	0.00139	-3.06	6820	15053	12191	12191	2786	1021	1210	1823
LOC657327	TcasGA2_TC007861	protein bark beetle	0.00249	-2.14	6795	11537	7107	7107	2430	2108	1431	1999
LOC656506	TcasGA2_TC004018	puratrophin-1	6.3e-05	-3.67	6770	11389	9819	9819	1662	838	1090	1145
LOC655664		protein groucho-1	2.45e-11	-7.76	6768	10439	8924	8924	380	840	487	573
LOC659984	TcasGA2_TC014507	ETS-like protein pointed, isoform P2/D	3.2e-07	-4.11	6767	12217	11621	11621	1550	1082	1162	1169
Hexo1		beta-hexosaminidase fdl	4.26e-08	-4.03	6749	5688	6372	6372	1167	754	1164	640
LOC664090	TcasGA2_TC001062	forkhead box protein O	3.55e-09	-5.3	6748	24725	11390	11390	1922	1317	1090	1171
LOC661173	TcasGA2_TC012394	nuclear receptor-binding protein homolog	0.000125	-2.56	6719	11880	8552	8552	2104	1350	1689	2094
LOC100141642	TcasGA2_TC014796	amyloid beta A4 precursor protein-binding family B member 1-interacting protein	2.7e-09	-5.94	6703	12217	11565	11565	723	838	780	953
LOC661524	TcasGA2_TC010784, InR, ilr1	insulin-like receptor	0.000584	-2.65	6645	9422	8495	8495	1602	1461	1102	1821
LOC663440	TcasGA2_TC013114	endothelin-converting enzyme 1	0.00798	-2.01	6631	7140	4046	4046	1626	1450	2333	898
LOC658276	TcasGA2_TC007760	zinc finger protein jing homolog	1.23e-08	-9.82	6610	11260	11958	11958	768	462	386	276
LOC657712	TcasGA2_TC002853	heterogeneous nuclear ribonucleoprotein L	2.36e-08	-9.1	6595	17542	15902	15902	813	684	586	578
LOC654915	TcasGA2_TC002636	neural cell adhesion molecule 2	0.0036	-2.23	6522	11933	9510	9510	2555	1604	1533	2304
LOC664436	TcasGA2_TC010007	centromere-associated protein E	0.000245	-2.83	6419	4256	4733	4733	1236	703	755	1146
LOC659267	TcasGA2_TC012545	protein expanded	2.25e-05	-2.62	6413	7502	6834	6834	1538	1320	1454	1421
LOC654954	TcasGA2_TC010657	disintegrin and metalloproteinase domain-containing protein 12	3.86e-05	-3.61	6381	9354	9922	9922	1500	1522	733	878
LOC656793	TcasGA2_TC010533	carboxyl-terminal PDZ ligand of neuronal nitric oxide synthase protein	1.95e-11	-17.54	6310	20905	16813	16813	573	271	401	278
LOC103314658	TcasGA2_TC010783	hypothetical protein	3.15e-09	-4.39	6280	6459	3742	3742	831	678	554	583
LOC661159	TcasGA2_TC015795, Omb	optomotor-blind-like	1.19e-07	-7.89	6268	15961	16243	16243	1177	672	382	791
LOC663729	TcasGA2_TC009942, GLEAN_09943, TRPM	transient receptor potential cation channel, subfamily M	9.21e-05	-3.02	6259	13267	7183	7183	1838	2200	661	1473
LOC657773	TcasGA2_TC013029	neprilysin-11	3.53e-13	-6.99	6241	4910	3375	3375	253	516	427	408
LOC661624	TcasGA2_TC000199	spondin-2	0.0051	-2.08	6203	9675	6872	6872	1649	1568	2102	1841
LOC661174	TcasGA2_TC012457	rho-related BTB domain-containing protein 2	5.51e-06	-6	6196	7804	9966	9966	1579	1968	1111	992
LOC100141771	TcasGA2_TC007896	uncharacterized LOC100141771	9.52e-08	-7.61	6191	9315	7992	7992	622	309	461	483
LOC656495	TcasGA2_TC000252, H6	serine protease H6	0.000452	-2.58	6158	10952	9955	9955	1954	1643	1356	1748
LOC664434	TcasGA2_TC010004	zinc finger SWIM domain-containing protein 4	0.000656	-2.94	6141	10359	10486	10486	2121	1322	948	1437
LOC107399147	TcasGA2_TC031884	uncharacterized LOC107399147	0.00299	-3.8	6098	11158	12344	12344	2268	323	230	2266
LOC663390	TcasGA2_TC032159	uncharacterized LOC663390	3e-05	-2.74	6064	4455	3576	3576	838	987	961	1124
LOC656966	TcasGA2_TC011999	calmodulin-binding transcription activator 2	4.49e-05	-6.28	6030	15865	14363	14363	1874	868	717	1723
LOC660029	TcasGA2_TC000591	methyl-CpG-binding domain protein 5	0.0022	-2.13	6010	13658	9244	9244	2338	2341	2220	2236
LOC663776	TcasGA2_TC008337	histone-lysine N-methyltransferase Suv4-20	0.00306	-2.06	5927	6703	4834	4834	1637	1360	1186	1674
LOC664554	TcasGA2_TC007250	interference hedgehog	1.37e-10	-8.35	5896	6660	6863	6863	435	405	234	442
LOC660441	TcasGA2_TC012507	dnaJ homolog subfamily B member 6	0.00423	-2	5873	8969	8679	8679	2048	1822	2833	1781
LOC657762	TcasGA2_TC010679	cerebellar degeneration-related protein 2-like	5.97e-05	-2.72	5855	9186	5179	5179	1615	988	1177	1218
LOC662526	TcasGA2_TC012309	glycogen debranching enzyme	0.00437	-2.12	5828	6750	4739	4739	2172	1078	1261	1132
En		engrailed isoform X1	4.43e-07	-6.4	5783	9681	8754	8754	659	795	526	378
LOC663047	TcasGA2_TC010167	PTB domain-containing adapter protein ced-6	0.00235	-2.21	5773	8342	4303	4303	1770	1456	2479	2095
LOC658209	TcasGA2_TC013034	serine/threonine-protein phosphatase 2A regulatory subunit B'' subunit beta	0.00456	-2.04	5771	8280	6051	6051	1870	1795	2358	994
LOC663753	TcasGA2_TC008099	protein ovo	5.23e-10	-8.26	5759	15837	5012	5012	723	288	342	640
LOC663662	TcasGA2_TC008093	protein kibra	1.95e-05	-2.66	5715	6325	4851	4851	1334	1187	1268	870
Mmp-1		matrix metallo ase 1 isoform 1 precursor	6.1e-06	-3.74	5681	4508	3903	3903	355	633	891	744
Tiotsh	TcasGA2_TC012322, Tc-tiotsh, Tio, tsh	teashirt-like protein	1.4e-06	-11.96	5673	16023	16450	16450	1062	84	357	463
LOC658942	TcasGA2_TC013213	NAD(P) transhydrogenase, mitochondrial	9.84e-05	-3.15	5672	4609	5280	5280	843	538	1146	1073
LOC658565	TcasGA2_TC003215	arf-GAP with Rho-GAP domain, ANK repeat and PH domain-containing protein 1	0.00409	-2	5644	7966	6511	6511	2049	1696	1322	2060
Abd-A		NA	2.82e-06	-11.54	5601	13021	14003	14003	1492	906	1010	880
LOC658883	TcasGA2_TC009439	uncharacterized LOC658883	1.95e-07	-6.19	5579	9022	9185	9185	686	626	524	560
LOC103315131	TcasGA2_TC030619	neurogenic protein mastermind	0.000361	-2.4	5544	8970	6514	6514	1396	1447	1078	1688
LOC664188	TcasGA2_TC002914	irregular chiasm C-roughest protein	4.85e-06	-5.76	5537	15916	12097	12097	1528	707	748	683
LOC659674	TcasGA2_TC012666	serine/threonine-protein kinase NLK	2.85e-09	-8.19	5524	14571	13052	13052	802	367	679	767
LOC663822	TcasGA2_TC010195	papilin	2.89e-07	-81.12	5492	5183	5204	5204	86	0	0	45
LOC660704	TcasGA2_TC003092	pleckstrin homology domain-containing family G member 1	1.25e-06	-4.24	5455	9153	8417	8417	1075	629	767	1114
LOC655732	TcasGA2_TC015373, ApoLp-III	apolipophorin-III	0	-16.16	5431	11203	4944	4944	235	174	250	233
LOC656670	TcasGA2_TC002674	autophagy-related protein 16-1	0.00185	-3.87	5404	13303	8808	8808	2468	163	888	693
LOC661951	TcasGA2_TC033605	hypothetical protein	4.51e-12	-5.64	5384	7356	3839	3839	662	446	429	675
LOC657312	TcasGA2_TC004557	aminopeptidase N	2.06e-06	-2.96	5321	8797	5882	5882	1398	1602	1130	1530
LOC659090	TcasGA2_TC014111, kinesin-7	kinesin 7	0.00458	-2.22	5317	5123	4580	4580	1458	1202	575	1813
LOC656849	TcasGA2_TC008514	sarcosine dehydrogenase, mitochondrial	0.00578	-2.1	5298	6496	2983	2983	1516	1303	1156	785
LOC660313	TcasGA2_TC012277	ATP-binding cassette sub-family D member 3	0.00268	-2.3	5295	8966	5066	5066	2206	1089	813	1756
LOC663752	TcasGA2_TC007674	neurotactin	2.91e-07	-6.17	5287	4517	4191	4191	411	410	269	341
LOC661034	TcasGA2_TC000990	monocarboxylate transporter 12	2.45e-13	-13.67	5277	9970	6731	6731	293	191	157	321
LOC659546	TcasGA2_TC031679	uncharacterized LOC659546	6.33e-06	-3.52	5240	7583	4998	4998	1415	743	446	976
LOC657473	TcasGA2_TC000244	LIM domain-binding protein 2	0.00418	-2.34	5230	9888	8827	8827	1246	1865	1987	1599
LOC664116	TcasGA2_TC001065	Nance-Horan syndrome protein	1.53e-12	-14.59	5226	8756	6292	6292	421	198	114	147
Cpap1-h	TcasGA2_TC009894	cuticular protein analogous to peritrophins 1-H	0.000122	-2.41	5183	8266	4232	4232	1531	1596	1138	1012
LOC661670	TcasGA2_TC001146	hypothetical protein	3.6e-08	-3.65	5183	8601	5207	5207	1069	805	1302	753
LOC661653	TcasGA2_TC006302	rap1 GTPase-activating protein 1	1.93e-07	-5.62	5179	17156	13268	13268	1362	1628	1541	993
LOC657914	TcasGA2_TC010547, Myo20	myosin 20	3.53e-08	-9.26	5152	8316	8034	8034	551	177	337	343
LOC664221	TcasGA2_TC008860	focal adhesion kinase 1	0.000342	-2.43	5129	8704	4875	4875	1577	1176	1056	1360
LOC656952	TcasGA2_TC009519	heterogeneous nuclear ribonucleoprotein K	4.62e-05	-3.14	5123	9536	8799	8799	1390	1168	896	1547
LOC660983	TcasGA2_TC008037	kinesin-like protein CG14535	1.02e-12	-18.32	5118	8552	7902	7902	198	147	214	181
LOC659569	TcasGA2_TC003210	protein FAM60A	0.000132	-3.66	5084	5325	4414	4414	482	538	436	1107
LOC661830	TcasGA2_TC000415	protein jim lovell	0.000445	-2.25	5062	9806	5027	5027	1354	2225	1889	1234
LOC659434	TcasGA2_TC004713, DFR1, heartless, htl	fibroblast growth factor receptor homolog 1	5e-07	-3.4	5048	6734	4477	4477	1237	618	949	817
LOC655103	TcasGA2_TC000263	epithelial discoidin domain-containing receptor 1	4.59e-05	-12.25	5036	11706	9606	9606	794	81	53	312
LOC659779	TcasGA2_TC013848, NLG-1	neuroligin 1	0.000579	-3.38	5022	5211	5836	5836	657	329	1247	827
LOC656241	TcasGA2_TC004437	bifunctional purine biosynthesis protein PURH	7.44e-10	-6.95	5019	4872	4758	4758	428	472	258	248
LOC658671	TcasGA2_TC015554	farnesol dehydrogenase	1.27e-07	-5.4	4952	3855	2437	2437	378	427	292	261
LOC659918	TcasGA2_TC013689, Ush, u-shaped	zinc finger protein u-shaped	9.99e-11	-20.85	4925	9567	9957	9957	561	226	437	488
LOC658981	TcasGA2_TC010434	probable multidrug resistance-associated protein lethal(2)03659	0.000293	-2.65	4918	6097	7630	7630	1359	782	1535	1581
LOC659531	TcasGA2_TC009536	MRG/MORF4L-binding protein	5.75e-05	-3.71	4918	5019	3204	3204	555	369	487	830
LOC655046	TcasGA2_TC003935, E78, Eip78C, NR1E1	ecdysone-induced protein 78C	5.59e-08	-22.2	4887	17060	10082	10082	347	224	34	187
LOC662416	TcasGA2_TC009640	zinc finger protein 608	0.00181	-2.35	4883	7597	7152	7152	1368	2525	1165	925
LOC661814	TcasGA2_TC012177	uncharacterized LOC661814	3.49e-05	-3	4830	5549	2879	2879	1192	708	1167	977
LOC100141789	TcasGA2_TC002785, P40	serine protease P40	0.00322	-24.09	4822	171	432	432	328	0	0	68
LOC654988	TcasGA2_TC014168	PDZ domain-containing RING finger protein 4	1.9e-07	-7.33	4800	6047	5613	5613	605	214	172	415
LOC103314322	TcasGA2_TC010210	stress response protein NST1	0.00396	-2.57	4767	3235	4081	4081	858	445	510	1033
LOC658155	TcasGA2_TC032584	proton-coupled amino acid transporter 1	7.87e-06	-3.65	4738	8367	3256	3256	1226	1478	1003	869
LOC664510	TcasGA2_TC007298	mitogen-activated protein kinase kinase kinase 11	0.00604	-2.12	4690	9970	8171	8171	1988	1882	1985	1378
LOC655221	TcasGA2_TC006713	protein yippee-like 2	5.64e-05	-5.15	4659	10774	12779	12779	789	769	1132	736
LOC655978	TcasGA2_TC004127	ephrin-A4	5.94e-05	-4.17	4657	9961	7447	7447	1074	319	563	841
LOC100141877	TcasGA2_TC002620	zinc finger protein 502	1.27e-06	-20.15	4645	12493	19505	19505	573	82	355	104
LOC658375	TcasGA2_TC012424	protein phosphatase 1 regulatory subunit 14B	8.27e-05	-2.85	4600	7963	8635	8635	1273	1350	1348	992
LOC663356	TcasGA2_TC009930, fra, frazzled	neogenin	3.3e-07	-4.02	4584	7903	7591	7591	1017	693	1092	688
LOC658991	TcasGA2_TC011299	fasciclin-1	4.16e-06	-3.35	4580	12592	10165	10165	1678	1525	1313	1265
LOC658173		alpha-1,6-mannosyl-glycoprotein 2-beta-N-acetylglucosaminyltransferase	0.00154	-2.26	4565	4167	3290	3290	929	678	1014	1101
LOC664175		netrin receptor UNC5C	2.56e-11	-35.3	4546	8485	8870	8870	187	47	15	129
LOC652944	TcasGA2_TC003632, Iro, Tc-iro, ara	homeobox protein araucan	0.00018	-4.01	4542	8267	9774	9774	1115	768	880	751
LOC658969	TcasGA2_TC010559	superkiller viralicidic activity 2-like 2	0.00135	-2.39	4528	7233	4571	4571	1454	664	1039	1340
LOC663534	TcasGA2_TC015188	putative fatty acyl-CoA reductase CG5065	0.00271	-2.67	4521	12159	4262	4262	474	1466	2455	1355
LOC663995	TcasGA2_TC013346, Myo7A	myosin 7A	0.00131	-2.15	4515	6955	5118	5118	1527	1334	1066	1480
LOC662263	TcasGA2_TC015051	putative fatty acyl-CoA reductase CG8306	0.00142	-2.01	4514	5575	4288	4288	1235	1766	1316	1162
LOC658906		high affinity cGMP-specific 3',5'-cyclic phosphodiesterase 9A	3.72e-07	-7.64	4505	13852	11397	11397	844	218	739	567
LOC662025	TcasGA2_TC005612	uncharacterized LOC662025	6.39e-05	-2.61	4486	6674	4987	4987	999	1621	1243	866
LOC656036	TcasGA2_TC012134	glycerol-3-phosphate acyltransferase 1, mitochondrial	5.89e-06	-3.32	4473	7271	4417	4417	970	767	675	770
LOC103312186	TcasGA2_TC001382, bif	bifocal	0.000733	-2.58	4406	5133	3594	3594	1230	810	452	1008
LOC660017	TcasGA2_TC001609, argo, vri, vrille	uncharacterized LOC660017	1.33e-08	-4.41	4406	3837	4529	4529	392	781	481	393
LOC655187	TcasGA2_TC002688	D-2-hydroxyglutarate dehydrogenase, mitochondrial	8.5e-06	-8.04	4398	14412	13222	13222	1020	303	579	662
LOC656568	TcasGA2_TC004695	guanine nucleotide exchange factor DBS	0.00212	-2.14	4395	6499	4542	4542	1712	1038	1524	899
LOC659856	TcasGA2_TC013418	hypothetical protein	2.9e-16	-25.55	4379	3250	2515	2515	24	105	159	39
LOC103313871	TcasGA2_TC033997	mucin-12-like	3.36e-14	-32.2	4378	3717	4403	4403	40	38	28	139
Sema-1a		semaphorin-1a	1.67e-07	-3.79	4377	8074	5500	5500	925	661	863	751
LOC662254	TcasGA2_TC008293	ATP-binding cassette sub-family G member 4	3.56e-11	-5.24	4308	4462	3055	3055	441	635	368	291
LOC663301	TcasGA2_TC005335	reversion-inducing cysteine-rich protein with Kazal motifs	2.89e-11	-7.07	4285	5322	5062	5062	466	250	473	248
LOC659317	TcasGA2_TC013697	uncharacterized LOC659317	0.00636	-2.47	4244	13675	9300	9300	2629	1796	976	1461
LOC664518	TcasGA2_TC010037	uncharacterized LOC664518	0.000268	-3.99	4224	10535	4472	4472	2822	572	654	687
LOC662057	TcasGA2_TC009743	transcription factor 12	0.00398	-2.21	4221	7973	5868	5868	1669	2006	911	1001
LOC657686	TcasGA2_TC005233	NADP-dependent malic enzyme	0.00354	-2.21	4214	8277	4936	4936	1595	2317	951	800
LOC103313333		unconventional myosin-XVIIIa	1.15e-06	-4.42	4198	7995	5835	5835	1002	640	589	751
LOC658656	TcasGA2_TC003972, ap, apterous	apterous a	3.82e-08	-10.96	4148	12982	12770	12770	576	358	241	612
LOC656028	TcasGA2_TC006189	interaptin	7.85e-09	-34.11	4138	3843	2019	2019	48	54	0	79
LOC657732	TcasGA2_TC014999	citron Rho-interacting kinase	2.11e-08	-7.44	4122	2148	2770	2770	304	147	112	265
LOC657107	TcasGA2_TC013230	growth factor receptor-bound protein 14	0.000195	-2.44	4119	9656	5158	5158	1143	1758	1332	1202
LOC664124	TcasGA2_TC000880	zinc finger MIZ domain-containing protein 1	5.76e-08	-4.64	4085	7479	5138	5138	608	908	398	513
LOC103313193	TcasGA2_TC002118	Krueppel-like factor 6	0.00566	-3.07	4083	16735	13486	13486	3505	926	966	1345
LOC655033	TcasGA2_TC000632	protein roadkill	8.38e-06	-3.69	4076	8062	5505	5505	1044	799	475	790
LOC663820	TcasGA2_TC033240	protein abrupt	0.0024	-2.21	4072	10963	6135	6135	1318	1745	2340	1203
LOC664486	TcasGA2_TC010029	phosphatidate phosphatase LPIN3	0.000213	-2.32	4067	7237	3783	3783	1564	1486	1281	1272
LOC107398960		uncharacterized LOC107398960	0.0085	-3.15	4064	8872	5731	5731	1829	166	143	1119
LOC103313823	TcasGA2_TC003031	ataxin-1	1.04e-05	-3.63	4062	11358	8436	8436	967	948	1143	791
LOC654946	TcasGA2_TC005590	G protein-coupled receptor kinase 1	0.00598	-2.39	4034	10195	7260	7260	1983	1190	842	1597
LOC662516	TcasGA2_TC008923, Myo22	myosin 22	6.35e-07	-4.58	4031	4967	4095	4095	431	593	400	420
LOC663146	TcasGA2_TC007807	cilia- and flagella-associated protein 44	0.00267	-2.48	4024	2805	3442	3442	784	402	755	579
LOC657012	TcasGA2_TC002523	cyclin-dependent kinase 14	9.02e-05	-4.01	4016	10847	9289	9289	1291	612	698	1122
LOC656093	TcasGA2_TC007652	transcription factor AP-4	2.79e-08	-4.56	4012	6283	7240	7240	653	652	626	723
LOC658285	TcasGA2_TC014623	protein RCC2 homolog	0.00188	-2.07	3998	4050	3001	3001	1203	1197	848	742
LOC655012	TcasGA2_TC012462	mushroom body large-type Kenyon cell-specific protein 1	1.19e-05	-10.93	3969	4293	7014	7014	457	147	100	155
LOC103312115	TcasGA2_TC031140	insulin-like growth factor 2 mRNA-binding protein 1	0.000195	-3.63	3955	8025	6865	6865	1306	733	314	1034
LOC664494	TcasGA2_TC030738	myb-related protein B	1.09e-05	-2.97	3939	5073	3254	3254	963	1033	824	815
LOC103312244	TcasGA2_TC030409, Or286	uncharacterized LOC103312244	0.000847	-2.52	3931	8686	6765	6765	1172	1583	999	964
LOC663268	TcasGA2_TC007415	transcription factor SOX-5	2.11e-07	-6.68	3927	11634	8364	8364	825	637	423	332
LOC658096	TcasGA2_TC004551, GLEAN_04551	peroxidase	2.23e-05	-3.66	3926	4449	4486	4486	666	908	980	258
LOC655266	TcasGA2_TC002587	calcium/calmodulin-dependent protein kinase type II alpha chain	0.000216	-3.95	3926	16739	12123	12123	2178	1386	772	833
LOC655905		ATPase family AAA domain-containing protein 2	0.00223	-2.71	3849	4315	3827	3827	970	642	250	1227
LOC656119	TcasGA2_TC012225	transmembrane protein 132B	2.06e-07	-6.88	3831	9942	8833	8833	651	255	568	563
LOC654860	TcasGA2_TC002717	phosphatidylinositol-binding clathrin assembly protein LAP	0.000352	-2.74	3818	7640	7503	7503	1173	1322	946	1149
Grn		grain	2.82e-05	-5.01	3818	9116	11269	11269	904	760	432	911
LOC661200	TcasGA2_TC003360	nephrin	4.04e-07	-5.78	3806	8210	6991	6991	730	423	394	640
LOC103312803	TcasGA2_TC002783	early growth response protein 1	3.58e-06	-6.28	3765	8174	8850	8850	757	689	253	459
LOC660655	TcasGA2_TC008270	G1/S-specific cyclin-D1	7.75e-15	-15.72	3761	4323	4735	4735	163	162	123	85
LOC656306	TcasGA2_TC015992	cytochrome P450 4c3	2.66e-07	-116.48	3755	4338	5657	5657	19	0	0	49
LOC103314170	TcasGA2_TC012274, bambi, nma	BMP and activin membrane-bound inhibitor homolog	2.79e-12	-14.55	3754	4965	6944	6944	259	132	116	191
LOC662950	TcasGA2_TC010763	protein eva-1 homolog C	1.4e-10	-8.1	3734	4990	3669	3669	417	175	201	181
Mex-3		mex-3	9.74e-13	-23.19	3727	4445	5359	5359	157	45	115	51
LOC655408	TcasGA2_TC003666	protein N-terminal asparagine amidohydrolase	0.000566	-3.27	3707	9374	7790	7790	1206	799	1145	727
LOC657982	TcasGA2_TC006735, Mmp-2, Mmp2	matrix metalloproteinase 2	4.3e-09	-9.26	3702	4727	5209	5209	229	242	279	169
LOC664414	TcasGA2_TC008158	bursicon receptor	8.97e-09	-9.44	3698	10819	7739	7739	427	256	228	447
LOC661704	TcasGA2_TC000547, H14, P13	transmembrane protease serine 9	7.64e-07	-56.75	3687	3263	3503	3503	40	0	83	0
LOC658874	TcasGA2_TC015392	alpha-tocopherol transfer protein-like	7.71e-06	-4.21	3668	5781	3439	3439	212	571	436	765
LOC656373	TcasGA2_TC012060	protein-tyrosine sulfotransferase	3.26e-07	-8.62	3654	12732	11213	11213	626	306	413	499
LOC107399018	TcasGA2_TC031710	uncharacterized LOC107399018	0.00902	-4.09	3613	4551	1041	1041	502	100	99	209
LOC656582	TcasGA2_TC003571	uncharacterized LOC656582	1.01e-06	-3.52	3575	3308	2553	2553	444	592	383	462
LOC103314693	TcasGA2_TC000122	N-myc protein	2.26e-12	-7.21	3548	13399	4892	4892	564	534	553	656
LOC657249	TcasGA2_TC030610	GTP-binding protein REM 1	6.37e-06	-22.61	3516	5939	4356	4356	205	0	39	132
LOC103313104	TcasGA2_TC013501, sal, spalt	homeotic protein spalt-major	8.95e-10	-8.79	3504	5546	5828	5828	357	233	316	183
LOC661706	TcasGA2_TC004798	protein SZT2	0.00111	-2.36	3484	7233	4733	4733	1032	1451	747	1063
LOC100141763	TcasGA2_TC004706	agrin	7.22e-10	-5.86	3468	6493	5547	5547	432	578	404	360
LOC658073	TcasGA2_TC001676	inositol hexakisphosphate kinase 1	0.00535	-2.2	3427	7619	7508	7508	1267	2061	1405	1087
LOC658830		rho GTPase-activating protein 26	0.00616	-2.01	3425	4166	3230	3230	1064	1375	542	1017
LOC100142275	TcasGA2_TC000605	uncharacterized LOC100142275	7.59e-08	-5.03	3418	4479	3756	3756	236	587	383	332
LOC103315188		uncharacterized LOC103315188	0.000165	-14.71	3407	9972	9852	9852	573	0	185	218
LOC662201	TcasGA2_TC006370	6-phosphofructo-2-kinase/fructose-2,6-bisphosphatase	1.4e-07	-3.55	3403	4192	4487	4487	740	800	579	508
LOC661419	TcasGA2_TC014135	dual specificity tyrosine-phosphorylation-regulated kinase 2	1.65e-07	-3.95	3397	5286	4734	4734	524	632	447	760
LOC662687	TcasGA2_TC006694	extracellular serine/threonine protein CG31145	5e-05	-2.76	3396	6816	4626	4626	1347	1058	703	738
LOC664607	TcasGA2_TC010081	uncharacterized LOC664607	4.07e-11	-9.95	3386	4721	4982	4982	114	286	221	229
LOC664254	TcasGA2_TC000495, P8	uncharacterized LOC664254	4.9e-11	-5.96	3380	3808	2765	2765	192	398	403	223
HEX5	TcasGA2_TC006515	hexamerin 5	4.14e-05	-23.8	3357	2349	2941	2941	75	23	127	0
LOC652934	TcasGA2_TC007637, Dac	dachshund homolog 1	3.26e-07	-11.51	3352	7782	7141	7141	477	294	89	126
LOC659288	TcasGA2_TC007466	ATP-binding cassette sub-family G member 4	7.82e-07	-4.1	3346	8348	3507	3507	979	1048	775	808
LOC660740	TcasGA2_TC012390, H129	atrial natriuretic peptide-converting enzyme	0.000125	-4.48	3344	3354	2886	2886	336	574	258	174
LOC655360	TcasGA2_TC013635	fibrillin-1	7.78e-13	-15.1	3280	3803	2565	2565	204	73	148	30
LOC662262	TcasGA2_TC015121	GAS2-like protein 2	1.99e-05	-3.36	3277	4268	4080	4080	463	1437	702	590
LOC658922	TcasGA2_TC032219, Sd	scalloped	0.00509	-2.19	3264	6280	4223	4223	1177	1327	1220	501
LOC658080	TcasGA2_TC010681	sodium- and chloride-dependent GABA transporter ine	0.000324	-2.23	3246	3485	2947	2947	816	783	962	691
LOC103315031	TcasGA2_TC032013	lysine-specific histone demethylase 1A	0.00139	-3.04	3240	6395	5085	5085	1094	997	252	661
LOC663222	TcasGA2_TC003288	facilitated trehalose transporter Tret1	1.51e-06	-3.72	3235	6103	3600	3600	368	857	1015	488
LOC103314558		uncharacterized LOC103314558	0.000632	-4.46	3231	4061	2977	2977	712	86	117	537
LOC661795	TcasGA2_TC014141	uncharacterized protein C18B11.02c	0.000523	-3.41	3225	9537	5936	5936	1766	417	594	951
LOC103314725	TcasGA2_TC031748	eIF-2-alpha kinase activator GCN1	0.00855	-3.11	3171	5533	3937	3937	1496	86	245	1065
LOC661743	TcasGA2_TC011612	uncharacterized LOC661743	3.93e-05	-3.45	3169	7925	7021	7021	814	818	1034	669
LOC658988	TcasGA2_TC004710	aryl hydrocarbon receptor nuclear translocator homolog	0.0026	-2.14	3165	4372	3833	3833	977	1285	544	1166
LOC661099	TcasGA2_TC013282	NADPH oxidase 5	6.32e-06	-11.77	3157	5573	4982	4982	293	276	5	209
LOC655873	TcasGA2_TC006314, Axn, axin, din	axis inhibition protein	0.0073	-2.13	3154	6235	5075	5075	993	1417	1457	701
LOC654984	TcasGA2_TC007101	protein goliath	0.000362	-2.53	3153	5787	3410	3410	736	833	1273	558
LOC657796	TcasGA2_TC007482	inositol-trisphosphate 3-kinase A	7.09e-05	-4.13	3134	4533	3537	3537	206	936	262	397
LOC100142401	TcasGA2_TC001549	discoidin domain-containing receptor 2	8.23e-09	-10.13	3130	3599	3058	3058	157	199	97	141
LOC663202	TcasGA2_TC030779	uncharacterized LOC663202	0.0012	-2.34	3108	2870	2567	2567	809	444	591	773
LOC660862	TcasGA2_TC011238	ras-related and estrogen-regulated growth inhibitor	4.43e-05	-5.31	3106	10939	9440	9440	847	971	540	298
LOC656022	TcasGA2_TC015750	ankyrin-1	5.79e-07	-3.71	3101	3345	2607	2607	439	632	480	250
LOC654865	TcasGA2_TC007843	teneurin-a	0.00468	-2.16	3085	4528	3306	3306	766	1028	966	508
LOC657014	TcasGA2_TC002464	lysosomal alpha-mannosidase	1.02e-12	-24.55	3081	4509	3879	3879	53	42	145	47
LOC655549	TcasGA2_TC012639	nitric oxide synthase, salivary gland	0.00495	-2.99	3070	3558	3084	3084	746	2007	108	430
LOC660540	TcasGA2_TC013521	long-chain fatty acid transport protein 4	0.000259	-2.9	3060	3999	2156	2156	688	804	517	368
LOC659234	TcasGA2_TC003785	collagen alpha-1(XVIII) chain	2.37e-08	-14.97	3056	8984	11150	11150	283	495	86	136
LOC661633	TcasGA2_TC014030	sodium/potassium-transporting ATPase subunit beta-2	0.00436	-2.05	3048	2323	1923	1923	836	599	789	602
LOC664362	TcasGA2_TC007351	spondin-1	3.51e-11	-17.89	3020	3069	2901	2901	106	20	145	53
LOC663863	TcasGA2_TC007139	LIM domain only protein 3	5.97e-10	-14.14	2998	7225	6302	6302	184	168	161	118
LOC661365	TcasGA2_TC003645	mitogen-activated protein kinase kinase kinase 13	0.00186	-2.28	2993	5214	3356	3356	918	798	551	1335
LOC100142139	TcasGA2_TC006423	uncharacterized LOC100142139	6.99e-05	-3.78	2990	6636	4963	4963	1006	439	307	482
LOC659041	TcasGA2_TC001763	band 4.1-like protein 4	3.37e-06	-5.29	2982	2959	2639	2639	370	223	185	242
LOC655370	TcasGA2_TC015110	uncharacterized LOC655370	3.11e-09	-30.22	2968	2991	2542	2542	83	0	53	50
LOC659679	TcasGA2_TC031941	CUGBP Elav-like family member 4	3.74e-05	-5.37	2967	9925	7943	7943	975	623	198	550
LOC103314047	TcasGA2_TC005670	epidermal growth factor-like protein 8	4.87e-07	-69.86	2962	4294	4748	4748	4	0	21	69
LOC660307	TcasGA2_TC033649	leucine-rich repeat-containing protein 15	8.74e-08	-4.28	2937	5849	4597	4597	875	483	654	428
LOC664294	TcasGA2_TC008849	E3 ubiquitin-protein ligase MYLIP	6.31e-06	-3.89	2936	4542	2952	2952	602	773	177	432
Tcmet	TcasGA2_TC003908, Met	methoprene-tolerant	0.00349	-2.85	2934	6401	4553	4553	1270	672	376	834
LOC103312431	TcasGA2_TC002650	hypothetical protein	3.03e-07	-12.7	2928	11615	9233	9233	540	237	113	223
LOC658190	TcasGA2_TC003424	ras-GEF domain-containing family member 1B	1.95e-05	-3.77	2923	5847	5398	5398	776	685	746	364
LOC663690	TcasGA2_TC033237	hypothetical protein	0.00113	-2.1	2919	3759	2905	2905	996	842	833	662
LOC662829	TcasGA2_TC008993	metastasis suppressor protein 1	1.98e-05	-3.17	2903	6124	3740	3740	709	713	666	524
LOC660861	TcasGA2_TC004637	WD repeat-containing protein 35	4.37e-05	-3.51	2897	2411	2489	2489	419	461	328	282
LOC662239	TcasGA2_TC012169	ABC transporter G family member 20	9.03e-06	-3.3	2894	3632	2921	2921	589	608	652	247
LOC107399091	TcasGA2_TC033284	uncharacterized LOC107399091	0.00676	-7.81	2885	1122	6537	6537	526	0	125	214
LOC660515		hemicentin-1	0.000223	-2.82	2879	6781	3761	3761	1435	694	524	979
LOC657862	TcasGA2_TC011321	prolyl 4-hydroxylase subunit alpha-2	0.00153	-2.21	2871	4013	3456	3456	864	624	1073	646
LOC657535	TcasGA2_TC001580	WD repeat-containing protein 47	0.00353	-2.19	2859	6458	3926	3926	1537	614	1041	1139
LOC656376	TcasGA2_TC011652	G protein-coupled receptor kinase 2	0.00695	-2.08	2841	5362	4860	4860	881	985	1189	818
LOC656441	TcasGA2_TC014951	scavenger receptor protein	0.000209	-12.23	2841	1376	1451	1451	253	0	43	40
LOC660991	TcasGA2_TC014658	insulin-like growth factor-binding protein complex acid labile subunit	6.14e-05	-3.14	2828	7681	4171	4171	757	550	1069	675
LOC657154		ice-structuring glycoprotein	0.00379	-4.76	2824	4172	668	668	872	2275	1005	634
LOC655584	TcasGA2_TC011451	tetraspanin-1	1.4e-08	-4.84	2822	2853	2683	2683	232	336	390	214
LOC661431	TcasGA2_TC006018	voltage-dependent calcium channel gamma-5 subunit	0.00101	-3.49	2815	5865	4852	4852	740	1006	399	732
LOC654917	TcasGA2_TC003870	alpha-1,3-mannosyl-glycoprotein 4-beta-N-acetylglucosaminyltransferase B	0.000961	-3.88	2808	9533	6949	6949	1810	544	209	586
LOC656749	TcasGA2_TC002673	peripheral plasma membrane protein CASK	0.00782	-2.36	2776	6717	5773	5773	1520	823	861	853
LOC103312862	TcasGA2_TC008461, oaf	out at first protein	0.00359	-2.57	2758	5765	4844	4844	1072	678	778	674
LOC656390	Serpin2	serpin peptidase inhibitor 2	7.75e-09	-12.09	2749	3103	2519	2519	93	77	78	167
LOC663762	TcasGA2_TC001183	protein takeout	0.00444	-3.32	2745	8657	1122	1122	1425	1841	1452	1116
LOC658706	TcasGA2_TC011197	tolloid-like protein 1	6.86e-05	-3.31	2735	3599	2473	2473	363	528	522	305
LOC659822	TcasGA2_TC031853	zinc finger protein rotund	0.00436	-2.52	2723	8184	9502	9502	1630	1680	1082	932
LOC660459	TcasGA2_TC004640	potassium voltage-gated channel subfamily KQT member 5	4.86e-05	-4.6	2716	2424	3089	3089	199	576	288	136
LOC100141833	TcasGA2_TC014502	uncharacterized LOC100141833	9.69e-08	-4.17	2704	2632	1774	1774	388	479	361	414
LOC655640	TcasGA2_TC016284	uncharacterized LOC655640	1.84e-07	-12.74	2701	10487	10190	10190	397	414	172	120
LOC661312	TcasGA2_TC000206	1-phosphatidylinositol 4,5-bisphosphate phosphodiesterase epsilon-1	0.000121	-3.78	2697	4126	3136	3136	727	439	161	378
LOC660041	TcasGA2_TC014124	Krueppel-like factor 11	0.00387	-2.23	2693	2031	1893	1893	419	834	547	373
LOC661138	TcasGA2_TC000797	eye-specific diacylglycerol kinase	0.000261	-2.92	2686	7312	5726	5726	1174	884	666	799
LOC657421	TcasGA2_TC015763	LIM domain kinase 1	0.000217	-2.64	2685	4174	3127	3127	811	593	461	692
LOC103312764	TcasGA2_TC008526	WD repeat-containing protein 6	1.44e-05	-6.65	2682	10667	6398	6398	879	215	162	460
LOC660388		alpha-aminoadipic semialdehyde synthase, mitochondrial	2.41e-08	-12.1	2678	2347	3343	3343	61	66	176	129
Csp6	TcasGA2_TC014533, CSP13, TcCSP7E, TcasCSP6	chemosensory protein 6	0.0016	-3.66	2670	5825	1615	1615	917	994	1304	1463
LOC656967	TcasGA2_TC012524	equilibrative nucleoside transporter 1	1.78e-07	-4.52	2663	4167	3126	3126	427	232	590	282
LOC659869	TcasGA2_TC006222	class A basic helix-loop-helix protein 15	0.00104	-2.33	2657	2390	1764	1764	550	483	458	570
LOC661675	TcasGA2_TC008049	uncharacterized LOC661675	0.000237	-3.67	2647	2658	1714	1714	398	207	123	539
LOC661190	TcasGA2_TC004585	KN motif and ankyrin repeat domain-containing protein 2	0.00122	-2.46	2645	4227	3243	3243	805	556	413	1076
LOC664119	TcasGA2_TC007381	tumor necrosis factor receptor superfamily member wengen	0.000256	-3.31	2641	4150	2694	2694	557	181	581	791
LOC655313	Sema-5c	semaphorin-5A	2.93e-07	-4.04	2621	3079	2664	2664	385	237	393	550
Cyp4q1	TcasGA2_TC012501	cytochrome P450 monooxigenase CYP4Q1	1.3e-23	-2632.69	2604	865	2061	2061	0	1	0	0
LOC657382	TcasGA2_TC001579	discoidin domain-containing receptor 2	9.61e-07	-6.58	2574	4128	5567	5567	396	322	277	185
LOC663553	TcasGA2_TC009667	pregnancy zone protein	1.47e-05	-65.37	2574	1990	2439	2439	55	0	0	9
LOC658383	TcasGA2_TC010500	uncharacterized LOC658383	7.36e-10	-15.58	2562	4704	4305	4305	157	126	94	114
LOC660350	TcasGA2_TC007467	ATP-binding cassette sub-family G member 1	6.83e-08	-4.28	2558	7953	3514	3514	583	517	497	777
LOC103313665	TcasGA2_TC033739	tyrosine-protein phosphatase 99A-like	0.000484	-3.54	2538	1838	2014	2014	433	230	99	638
LOC657658	TcasGA2_TC009861	mucin-5AC	1.91e-08	-6.85	2532	4563	3051	3051	220	283	243	175
LOC663219	TcasGA2_TC000837	Krueppel-like factor 13	1.32e-07	-6.18	2511	10751	4868	4868	610	319	586	296
LOC661650	TcasGA2_TC009736, WntA	protein Wnt-1	1.21e-08	-8.53	2509	3588	3121	3121	200	222	131	118
LOC655424	TcasGA2_TC003364	irregular chiasm C-roughest protein	4.58e-08	-8.17	2503	4700	5488	5488	310	195	210	263
LOC659567	TcasGA2_TC001238, sev, sevenless	proto-oncogene tyrosine-protein kinase ROS	3.55e-14	-8.11	2498	4948	2753	2753	332	208	366	183
LOC656250		protein kinase C, brain isozyme-like	0.000272	-2.36	2495	3793	3090	3090	940	695	607	670
LOC661043	TcasGA2_TC008043	nidogen-1	3.87e-06	-7.1	2484	2217	2424	2424	133	145	245	103
LOC657274	retained, retn	high affinity cAMP-specific and IBMX-insensitive 3',5'-cyclic phosphodiesterase 8A	4.55e-06	-4.25	2482	7809	4459	4459	776	287	552	619
LOC655532	TcasGA2_TC015109	uncharacterized LOC655532	2.92e-10	-8.09	2480	2120	2043	2043	71	236	111	182
LOC103313738	TcasGA2_TC033723	homeobox protein cut-like	0.000696	-6.5	2478	4089	4327	4327	587	26	49	359
LOC100141557	TcasGA2_TC008427	uncharacterized LOC100141557	8.02e-05	-2.58	2473	5679	3517	3517	1049	918	664	806
LOC655333	TcasGA2_TC011117	cyclic AMP response element-binding protein A	5.17e-07	-4.65	2468	5315	2660	2660	400	376	417	830
LOC664199	TcasGA2_TC007377	kielin/chordin-like protein	1.53e-08	-9.58	2461	2319	1227	1227	137	141	29	102
LOC103312114		pupal cuticle protein G1A	0.0068	-5.47	2458	1053	687	687	218	0	203	171
LOC658447	TcasGA2_TC006277	uncharacterized LOC658447	0.00243	-2.62	2450	3168	2171	2171	529	897	315	336
Cyp4q2	TcasGA2_TC012500	cytochrome P450 monooxigenase CYP4Q2	1.05e-17	-1639.7	2449	648	221	221	1	0	0	0
LOC661123	TcasGA2_TC010386	SNF-related serine/threonine-protein kinase	0.00681	-2.25	2444	4823	3345	3345	1277	772	410	657
LOC662162	TcasGA2_TC009560, Peb	pebbled	1.99e-06	-4.56	2426	3571	3083	3083	598	287	201	261
LOC660135	TcasGA2_TC012674, cv-2	crossveinless 2	3.18e-05	-3.59	2425	5023	4041	4041	489	476	736	416
LOC658794	TcasGA2_TC014203	leishmanolysin-like peptidase	0.00178	-2.29	2410	2855	2561	2561	438	506	689	968
LOC658486	TcasGA2_TC000451	hypothetical protein	0.00582	-2.52	2403	5847	4776	4776	921	403	842	1091
LOC103314630	TcasGA2_TC010898	hypothetical protein	0.00035	-2.98	2397	2616	2732	2732	552	235	449	479
LOC660345	TcasGA2_TC003633, mirr, mirror	homeobox protein caupolican	3.07e-06	-5.16	2397	5000	5312	5312	478	524	289	264
LOC657238	TcasGA2_TC004514	protein couch potato	0.00463	-2.2	2391	6311	5008	5008	1508	900	873	903
LOC658959	TcasGA2_TC005479	putative polypeptide N-acetylgalactosaminyltransferase 9	0.00839	-2.45	2383	9313	5924	5924	1485	1264	1180	579
LOC663168	TcasGA2_TC000543, HR4, NR6A1	hormone receptor 4	4.17e-06	-8.18	2383	5896	2257	2257	76	131	231	267
LOC658720	TcasGA2_TC030691	abnormal spindle-like microcephaly-associated protein homolog	0.00846	-3.04	2376	1394	1551	1551	228	509	38	471
Kr-h1		Kruppel-homolog 1 isoform X1	2.85e-10	-13.03	2371	10452	2424	2424	103	245	357	420
LOC655626	TcasGA2_TC011963	uncharacterized LOC655626	1.47e-05	-3.22	2355	3315	2292	2292	605	478	240	537
LOC658635	TcasGA2_TC006032, Eph	ephrin type-A receptor 4-B	0.00139	-2.72	2354	4986	4204	4204	1079	611	541	498
LOC660197	TcasGA2_TC011938	elongation of very long chain fatty acids protein AAEL008004	0.000228	-3.98	2343	14961	1335	1335	714	1193	879	521
LOC660611	TcasGA2_TC009361	complement receptor type 2	7.63e-07	-5.74	2342	3414	2924	2924	312	189	249	211
LOC103314119	TcasGA2_TC006715	homeobox protein 2	4.73e-05	-3.61	2329	5768	4270	4270	672	498	627	359
LOC100141894	TcasGA2_TC002945	titin	3.07e-06	-6.51	2327	2606	2164	2164	150	232	135	123
LOC657088	TcasGA2_TC003061	band 3 anion transport protein	3.11e-05	-2.97	2325	5010	3630	3630	817	562	620	770
LOC663132	TcasGA2_TC009059	hemicentin-2	7.18e-11	-11.14	2309	5987	4078	4078	295	187	114	104
LOC655394	TcasGA2_TC016087	ras GTPase-activating protein 1	0.00205	-4.34	2304	5149	5320	5320	669	256	60	805
LOC663026	TcasGA2_TC006705	G protein-activated inward rectifier potassium channel 3	0.00049	-2.33	2293	5002	3103	3103	861	699	1096	904
LOC661327	TcasGA2_TC015223	protein spinster	0.000745	-2.58	2288	6135	4448	4448	841	1033	639	810
LOC660697	TcasGA2_TC004895, 18w-like, Toll-6, Toll6	toll-like receptor 6	1.71e-06	-7.11	2286	4172	4159	4159	247	348	107	207
LOC657882	TcasGA2_TC014363	anoctamin-5	0.00341	-2.11	2274	3482	4273	4273	1000	1030	855	645
LOC660595	TcasGA2_TC013836	calcium uniporter protein, mitochondrial	1.75e-06	-5.41	2268	3695	3002	3002	573	172	143	505
LOC658369		uncharacterized LOC658369	2.85e-08	-6.52	2268	2025	1582	1582	176	105	185	130
LOC663093	TcasGA2_TC007427	mucin-5AC	1.09e-07	-7.23	2257	3194	2629	2629	394	55	159	169
LOC107398426	TcasGA2_TC006145	uncharacterized LOC107398426	0.0013	-4.71	2254	5969	6946	6946	947	601	172	583
LOC103312429	TcasGA2_TC002658	hypothetical protein	0.00444	-120.93	2249	2884	1456	1456	1519	566	58	302
LOC659512	TcasGA2_TC002441	FK506-binding protein 2	4.37e-08	-3.96	2246	4898	4312	4312	585	463	628	469
LOC656681	TcasGA2_TC007092	uncharacterized LOC656681	5.01e-05	-3.24	2239	3895	2949	2949	419	664	629	238
LOC656565	TcasGA2_TC002522	tyrosine-protein kinase Src64B	5.12e-05	-2.86	2237	4483	3469	3469	810	596	870	652
LOC660910	TcasGA2_TC004391	PHD finger protein 19	0.00877	-2.28	2232	2551	2239	2239	550	728	296	441
LOC661080	TcasGA2_TC001637	uncharacterized LOC661080	2.92e-10	-5.85	2225	2462	1929	1929	177	212	162	276
LOC655697	TcasGA2_TC005963	autism susceptibility gene 2 protein	4.38e-06	-6.96	2215	8219	8014	8014	882	265	225	297
LOC656466		luciferin 4-monooxygenase	2.81e-07	-127.89	2203	3485	4094	4094	6	0	0	8
LOC100142166	TcasGA2_TC034460	sortilin-related receptor	2.28e-10	-14.4	2201	2466	1584	1584	85	44	106	28
LOC656115	TcasGA2_TC006096	putative fatty acyl-CoA reductase CG5065	1.25e-12	-13.53	2192	3244	2399	2399	203	46	72	79
LOC658867	TcasGA2_TC013792, chinmo	broad-complex core protein isoforms 1/2/3/4/5	3.99e-06	-4.35	2181	11834	7303	7303	1244	728	593	898
LOC662860	TcasGA2_TC006784	rho GTPase-activating protein 20	2.85e-07	-4.85	2181	5732	3914	3914	562	297	318	378
LOC660712	TcasGA2_TC013779, Vkr	venus kinase receptor	3.52e-06	-3.71	2180	5561	4638	4638	719	441	621	449
LOC661531	TcasGA2_TC004796	NACHT domain- and WD repeat-containing protein 1	0.000927	-2.75	2178	2737	1689	1689	735	299	226	421
LOC661759	TcasGA2_TC014034	sodium bicarbonate cotransporter 3	2e-05	-3.45	2159	4302	2261	2261	565	472	858	517
LOC655055	TcasGA2_TC014172	hemicentin-2	5.76e-06	-5.55	2158	5550	5044	5044	583	280	305	335
LOC103315042	TcasGA2_TC005214	uncharacterized LOC103315042	3.44e-07	-10.76	2153	7010	6559	6559	422	157	103	193
LOC103315235	TcasGA2_TC032196	probable chitinase 3	1.29e-34	-3391.63	2150	3403	2095	2095	1	0	0	0
LOC103313299	TcasGA2_TC015351	uncharacterized LOC103313299	0.00144	-2.04	2147	3073	2102	2102	794	677	775	571
LOC655633	TcasGA2_TC010525	SPARC-related modular calcium-binding protein 2	0.000977	-2.4	2147	2311	2218	2218	814	474	676	348
LOC662415	TcasGA2_TC009567	nephrin	0.000298	-14.23	2144	3353	3444	3444	201	0	15	166
LOC655955	TcasGA2_TC006527, Fz4	frizzled 4	3.13e-06	-5.36	2143	2217	3113	3113	289	293	149	177
LOC655722		DNA mismatch repair protein Msh2	0.00636	-3.42	2141	5726	1215	1215	1854	666	943	1785
LOC659018	TcasGA2_TC015557	uncharacterized LOC659018	0.0074	-2.52	2140	4076	4457	4457	839	481	996	364
LOC662351	TcasGA2_TC006687	calcium-activated chloride channel regulator 4	0.00039	-2.46	2139	3171	2350	2350	553	583	693	373
LOC664042	TcasGA2_TC000678	2-acylglycerol O-acyltransferase 1	9.29e-07	-4.45	2130	4937	1916	1916	443	318	540	155
LOC663325	TcasGA2_TC000542	probable phosphoserine aminotransferase	4.78e-10	-8.79	2130	2181	825	825	94	71	89	170
LOC662899	TcasGA2_TC007689	fatty acid synthase	1.14e-10	-67.32	2127	7044	713	713	25	0	19	68
LOC103313600	TcasGA2_TC009137	uncharacterized LOC103313600	5.36e-06	-6.48	2115	6386	5684	5684	415	401	294	211
LOC103312878		disks large-associated protein 5	0.00406	-2.87	2106	1181	1246	1246	226	156	192	499
LOC657400	TcasGA2_TC000163	uncharacterized LOC657400	1.03e-07	-33.09	2103	5438	1337	1337	36	94	29	0
LOC103313715	TcasGA2_TC009999	uncharacterized LOC103313715	1.59e-05	-6.97	2090	892	1134	1134	186	28	68	117
LOC657078	TcasGA2_TC011288	calcium-activated potassium channel slowpoke	0.00378	-2.07	2088	4529	3569	3569	1145	716	829	744
LOC103312277	TcasGA2_TC004654, P54	uncharacterized LOC103312277	9.02e-08	-15.1	2088	3155	991	991	30	119	68	26
Sog		short gastrulation precursor	0.00154	-2.17	2082	2481	2059	2059	651	484	753	607
LOC659280	TcasGA2_TC031360	uncharacterized LOC659280	8.9e-05	-3.81	2044	9720	3800	3800	942	317	660	473
LOC659687	TcasGA2_TC010429	protein O-mannosyltransferase 1	0.00413	-2.06	2035	4042	2674	2674	713	683	820	667
LOC662668	TcasGA2_TC007799	apoptosis-resistant E3 ubiquitin protein ligase 1	7.29e-05	-3.93	2025	3127	2701	2701	473	508	156	171
LOC656757	TcasGA2_TC008001	probable phospholipid-transporting ATPase VD	0.00647	-2	2015	4787	3340	3340	706	1394	1034	703
LOC658964	TcasGA2_TC011945	histone acetyltransferase KAT7	0.00914	-2.15	2015	3134	2848	2848	812	308	824	653
LOC660900	TcasGA2_TC012392	CAD protein	0.00601	-2.04	2006	3383	1535	1535	1083	880	923	747
LOC100142336	TcasGA2_TC014798, Vfl, ex51	vielfaltig	0.00114	-2.34	2005	2412	1815	1815	391	411	583	484
LOC664496	TcasGA2_TC007305	anoctamin-1	0.000384	-2.68	2003	4249	2598	2598	707	531	323	785
LOC662050	TcasGA2_TC015651	glycogen [starch] synthase	2.43e-09	-4.56	1998	3168	2111	2111	274	379	333	201
LOC656470		uncharacterized LOC656470	0.00321	-2.82	1996	3439	3012	3012	659	234	281	614
LOC103314880		hypothetical protein	2.84e-15	-263.19	1991	3587	1469	1469	0	0	15	1
LOC100141873	TcasGA2_TC011464	GRAM domain-containing protein 3	0.000106	-2.82	1987	6070	4267	4267	994	845	598	876
LOC660083	TcasGA2_TC010445	uncharacterized LOC660083	0.000728	-2.43	1981	2702	2579	2579	562	563	375	609
LOC103315212	TcasGA2_TC000440	uncharacterized LOC103315212	6.37e-05	-3.54	1977	2230	1381	1381	189	403	468	132
LOC657874	TcasGA2_TC002561	ras-specific guanine nucleotide-releasing factor RalGPS1	0.000916	-2.6	1954	3755	2631	2631	732	560	538	565
LOC660248	TcasGA2_TC006224	uncharacterized LOC660248	1.34e-05	-6.84	1953	3246	2006	2006	99	306	152	35
LOC654958	TcasGA2_TC015275	cellular FABP-like protein	1.97e-06	-5.12	1951	2059	1269	1269	342	70	188	188
LOC659338	TcasGA2_TC011976, E	ebony	1.5e-05	-2.96	1949	3706	1623	1623	489	442	625	425
LOC657533		meiosis-specific nuclear structural protein 1	0.00136	-3.16	1949	1125	1686	1686	302	157	207	354
LOC664015	TcasGA2_TC007127	nose resistant to fluoxetine protein 6	9.21e-11	-47.9	1941	2413	1824	1824	12	0	49	21
LOC103313638		uncharacterized protein F12A10.7-like	6.29e-09	-30.81	1940	2661	1447	1447	5	87	42	2
LOC657747	TcasGA2_TC012532	forkhead box protein P4	3.91e-06	-4.1	1928	2120	2020	2020	189	321	306	198
LOC663713	TcasGA2_TC007147	harmonin	1.15e-06	-5.04	1922	3146	2354	2354	359	126	184	328
26-29-p	TcasGA2_TC009486	cathepsin L	0.00985	-2.66	1921	2643	2678	2678	392	921	170	298
LOC662621	TcasGA2_TC006693	zinc finger protein 271	0.00284	-2.47	1917	3677	3366	3366	704	644	367	626
LOC657403	TcasGA2_TC003770	uncharacterized LOC657403	1.57e-06	-9.42	1916	3264	2686	2686	89	68	64	267
LOC656220		uncharacterized LOC656220	0.00352	-2.16	1910	6536	3379	3379	783	1085	919	1250
LOC661839	TcasGA2_TC014143	protein kinase DC2	0.000497	-3	1904	2176	1405	1405	204	181	548	407
LOC655767	TcasGA2_TC013713	DNA replication licensing factor Mcm7	0.00205	-3.03	1904	1111	1288	1288	201	318	342	120
LOC656812		pair-rule protein odd-paired	0.00691	-2.67	1901	3240	3249	3249	404	496	596	452
LOC103313232	TcasGA2_TC014704	probable WRKY transcription factor protein 1	0.00953	-2.02	1892	2375	2778	2778	756	818	697	351
LOC661762	TcasGA2_TC013505	uncharacterized LOC661762	1.7e-09	-24.23	1885	3589	1567	1567	35	17	18	93
LOC103313091	TcasGA2_TC013537	tyrosine-protein kinase transmembrane receptor Ror	7.8e-13	-14.7	1872	4702	3041	3041	119	68	56	149
LOC658848	TcasGA2_TC011087	uncharacterized LOC658848	3.28e-06	-3.4	1870	3307	2382	2382	478	284	492	284
LOC656824	TcasGA2_TC004518	RNA-binding protein Musashi homolog 2	6.32e-06	-13.85	1870	6606	5964	5964	198	308	67	207
Ptc		patched	1.6e-06	-3.93	1864	3177	2879	2879	311	379	310	354
LOC662177	TcasGA2_TC004928	zinc finger protein 184	0.00533	-2.6	1841	2224	2417	2417	271	789	367	255
LOC103312734	TcasGA2_TC002799	uncharacterized LOC103312734	4.48e-06	-6.13	1793	6515	5986	5986	543	160	294	482
LOC658818	TcasGA2_TC006743, robo3	robo3	7.16e-08	-8.01	1790	3066	3137	3137	259	114	182	166
LOC103313138		kinesin-II 85 kDa subunit-like	1.16e-08	-18.88	1790	1576	1900	1900	27	25	49	68
LOC659510	TcasGA2_TC002544	probable 3',5'-cyclic phosphodiesterase pde-5	2.4e-05	-3.57	1780	7467	3959	3959	597	776	501	442
LOC100141773	TcasGA2_TC011785	fringe glycosyltransferase	1.21e-07	-4.16	1763	3070	2155	2155	328	308	322	213
LOC657660	TcasGA2_TC009600	DNA polymerase epsilon catalytic subunit A	0.00104	-2.88	1759	2086	1603	1603	383	176	290	337
LOC664202	TcasGA2_TC006426	monocarboxylate transporter 2	1.14e-11	-14.79	1740	2850	2342	2342	89	75	37	88
LOC656042	TcasGA2_TC001720	RNA-binding protein 24-B	3.4e-06	-5.26	1736	6993	5683	5683	592	305	229	650
LOC658855	TcasGA2_TC002995	glycosyltransferase 25 family member	0.00261	-3.38	1732	1813	1290	1290	469	586	427	301
LOC664396	TcasGA2_TC008154	beta-1,4-mannosyltransferase egh	0.00584	-2.51	1730	3039	2507	2507	673	158	575	899
Fdl		fused lobes isoform X1	3.27e-05	-4.03	1727	2783	2129	2129	377	109	510	258
LOC656845	TcasGA2_TC007645, Nub	nubbin	0.000252	-3.67	1719	4169	4334	4334	192	491	443	673
LOC656545	TcasGA2_TC016203	amidophosphoribosyltransferase	8.5e-08	-7.63	1719	3861	858	858	197	51	116	153
LOC662197	TcasGA2_TC009636	alpha-N-acetylgalactosaminidase	4.32e-08	-13.16	1718	417	1690	1690	36	79	57	34
LOC656825	TcasGA2_TC004948	peroxiredoxin-6	5.98e-07	-34.11	1717	1166	1387	1387	53	1	23	2
LOC664151	TcasGA2_TC009970	KH domain-containing, RNA-binding, signal transduction-associated protein 2	0.00138	-2.67	1716	4527	2772	2772	838	391	412	508
LOC658269	TcasGA2_TC003221	meteorin-like protein	1.1e-06	-4.19	1713	2569	2089	2089	338	217	367	157
LOC656251	TcasGA2_TC002763, kinesin-8A	kinesin 8A	1.31e-05	-6.43	1700	964	1037	1037	190	68	58	67
LOC657670	TcasGA2_TC012361	patched domain-containing protein 3	0.000199	-9.56	1700	2339	2044	2044	96	0	147	168
LOC660775	TcasGA2_TC015325	protein I'm not dead yet	8.11e-13	-10.63	1684	3002	2038	2038	93	185	116	47
LOC663186	TcasGA2_TC005976, P66	serine protease persephone	0.00818	-2.03	1683	2136	1915	1915	340	485	590	627
LOC664235	TcasGA2_TC008858	serine protease inhibitor dipetalogastin	2.2e-06	-40.24	1674	2198	1231	1231	64	10	0	2
LOC658508	TcasGA2_TC015693	sarcoplasmic calcium-binding protein	7.08e-24	-1425.47	1668	1926	1912	1912	2	0	0	0
LOC656242	TcasGA2_TC011104, Ss	spineless	2.8e-08	-18.77	1664	1867	2460	2460	62	10	84	34
LOC100142375	TcasGA2_TC015081	serine/threonine-protein kinase SIK3	0.000215	-4.71	1663	4131	3585	3585	509	110	138	449
LOC663586	TcasGA2_TC014707	BTB/POZ domain-containing protein 6	0.00288	-2.27	1654	1228	1141	1141	368	350	328	344
LOC659939	TcasGA2_TC006754	RING finger protein unkempt	0.00488	-2.47	1653	2193	1543	1543	464	269	343	322
LOC663861	TcasGA2_TC000366	uncharacterized LOC663861	1.06e-06	-5.19	1650	2593	2481	2481	258	268	240	101
LOC659813	TcasGA2_TC012842	somatostatin receptor type 2	0.00523	-2.83	1648	4700	1228	1228	785	299	1188	400
Dll		hypothetical protein YQE_10539, partial	3.02e-05	-6	1646	3817	3363	3363	268	367	171	86
LOC656336	TcasGA2_TC003759, kinesin-5C	kinesin 5C	2.75e-05	-4.85	1643	1243	1129	1129	241	68	139	116
LOC656445	TcasGA2_TC009293	nucleolar protein 6	0.0078	-2.19	1636	1992	1379	1379	494	280	747	272
stet		rhomboid	0.00122	-2.53	1623	2549	2509	2509	602	571	292	383
Tsl		torso isoform X1	3.38e-06	-5.95	1621	1261	1707	1707	113	174	123	99
LOC663634	TcasGA2_TC008329	uncharacterized LOC663634	0.00133	-3.45	1616	3800	2994	2994	455	722	289	108
LOC662043	TcasGA2_TC008446	protein YIPF5	1.48e-05	-4.27	1609	4675	2841	2841	486	148	323	396
LOC664271	TcasGA2_TC007370, ilr2	insulin-like receptor	1.33e-07	-7.17	1607	3913	2053	2053	311	149	174	54
LOC100142269	TcasGA2_TC011610	zinc finger protein 358	2.69e-10	-19.14	1607	4853	6046	6046	95	77	159	71
LOC659838	TcasGA2_TC000593, tim2, timeout	protein timeless homolog	5.08e-05	-3.66	1606	1474	1409	1409	231	302	130	212
AP-2		IQ and AAA domain-containing 1-like	9.39e-05	-4.3	1599	3981	2814	2814	314	447	302	142
LOC655190	TcasGA2_TC002539, kinesin-14	kinesin 14	0.000539	-10.82	1596	876	914	914	143	19	0	46
H		hairy	0.000147	-3.25	1595	2352	1000	1000	166	498	403	208
LOC657972	TcasGA2_TC014939, lim1	LIM/homeobox protein Lhx5	3.91e-06	-5.74	1591	2832	3272	3272	274	142	155	257
LOC100141909	TcasGA2_TC000086	fibrillin-2	1.14e-07	-5.21	1588	2043	1016	1016	159	183	106	246
LOC100141688	TcasGA2_TC001123	FERM and PDZ domain-containing protein 2	1.25e-06	-5.72	1588	2699	2216	2216	314	109	166	150
LOC664521	TcasGA2_TC010038	ras-related protein Rab-23	9.86e-06	-3.79	1584	1529	907	907	340	277	264	186
LOC661092	TcasGA2_TC001253	sodium/potassium-transporting ATPase subunit alpha	0.00176	-2.78	1578	1779	1412	1412	334	141	654	324
LOC660846	TcasGA2_TC012283	UDP-glucuronosyltransferase 2C1	2.83e-08	-156.77	1578	1093	1480	1480	12	4	0	0
LOC656040	TcasGA2_TC011720	protein tincar	0.00117	-4.84	1576	1987	1501	1501	204	7	292	201
LOC661613	TcasGA2_TC011926	rap guanine nucleotide exchange factor 4	0.000207	-3.26	1556	2603	2398	2398	350	256	299	367
nAChRa6	TcasGA2_TC013633, AChRA6	nicotinic acetylcholine receptor alpha 6 subunit	0.00353	-2.85	1555	2329	2166	2166	536	174	157	556
LOC663237	TcasGA2_TC008985, Eya, clift	eyes absent	0.000714	-2.5	1539	2820	2248	2248	482	411	468	445
LOC663236	TcasGA2_TC009768	hemicentin-2	0.000166	-2.67	1535	3559	2017	2017	518	538	374	404
LOC103313343		uncharacterized LOC103313343	1.03e-06	-7.32	1534	2870	2046	2046	225	79	132	80
LOC664242	TcasGA2_TC008856	hypothetical protein	6.7e-05	-2.96	1532	3467	2041	2041	362	412	504	671
LOC657220	TcasGA2_TC010977	elongation of very long chain fatty acids protein AAEL008004	0.000113	-4.42	1532	5194	4906	4906	190	859	513	202
LOC657996	TcasGA2_TC010965	uncharacterized LOC657996	0.000169	-8.2	1528	885	1405	1405	64	131	3	107
LOC657248	TcasGA2_TC003374	cuticle protein 65	0.000257	-40.49	1524	87	43	43	7	0	0	27
LOC103313377	TcasGA2_TC016319	uncharacterized LOC103313377	0.000294	-26.03	1520	1405	940	940	35	0	0	49
Eg		eagle	0.00138	-5.32	1515	3044	2869	2869	431	21	115	282
LOC100141869	TcasGA2_TC006120	putative fatty acyl-CoA reductase CG5065	2.09e-21	-279.12	1515	2104	1494	1494	1	9	0	0
LOC662566	TcasGA2_TC010471	carbohydrate-responsive element-binding protein	0.00373	-2.52	1511	3390	2004	2004	765	340	223	752
LOC658515		receptor-type tyrosine-protein phosphatase T	0.00539	-2.53	1507	1254	941	941	284	311	183	586
LOC103314796	TcasGA2_TC016399	acyl-CoA Delta(11) desaturase	3.02e-06	-18.31	1507	3649	3566	3566	81	139	28	87
LOC658191	TcasGA2_TC002846	limbic system-associated membrane protein	0.0014	-3.26	1506	3576	2682	2682	441	752	214	234
LOC661928	TcasGA2_TC014538	mucin-5AC	7.87e-05	-4.31	1506	1604	1051	1051	251	49	320	219
LOC659532	TcasGA2_TC009196	tubulin polyglutamylase TTLL5	0.00463	-2.1	1501	2367	1514	1514	530	424	338	575
LOC663193	TcasGA2_TC000836, FBN2	fibrillin-2	2.03e-05	-5.24	1501	3547	2064	2064	250	496	57	134
LOC661758	TcasGA2_TC007058	ankyrin repeat and BTB/POZ domain-containing protein 2	8.82e-06	-6.73	1492	2645	1960	1960	132	104	236	76
LOC656822	TcasGA2_TC004622, H51	serine protease H51	0.000173	-5.27	1482	3329	1088	1088	132	112	210	227
LOC100141824	TcasGA2_TC003429, Krn, gritz, keren	uncharacterized LOC100141824	0.00256	-3.2	1478	4635	4136	4136	419	520	721	363
Cx		cephalothorax	5.83e-06	-5.4	1478	3126	2678	2678	297	141	253	151
LOC664392	TcasGA2_TC000944	alpha-amylase	2.99e-06	-106.7	1474	992	1054	1054	24	0	0	0
LOC655699	TcasGA2_TC005675	protein phosphatase 1 regulatory subunit 16A	0.00411	-2.23	1471	2612	1419	1419	489	306	350	572
LOC100141662	TcasGA2_TC030465, Fst	follistatin	0.000102	-4.23	1467	4759	4667	4667	658	323	186	366
CYP4Q7	TcasGA2_TC012502	cytochrome P450 monooxigenase CYP4Q7	2.45e-06	-42.65	1466	1832	400	400	13	0	0	47
LOC662094	TcasGA2_TC009838	thrombospondin type-1 domain-containing protein 4	5.16e-05	-3.48	1432	2650	1711	1711	485	145	324	330
LOC659479	TcasGA2_TC012434, WRCH-1	cell division control protein 42 homolog	0.00573	-2.46	1426	1426	915	915	381	136	348	240
Srf		Serum response factor homolog	6.46e-05	-3.77	1417	5008	2862	2862	533	258	343	414
LOC660465	TcasGA2_TC001129	cadherin-23	0.00121	-15.65	1414	1386	1351	1351	124	0	0	43
LOC655533	TcasGA2_TC014907, PPO, PPO3	prophenoloxidase 3	4.81e-08	-178.22	1407	664	601	601	25	0	0	0
LOC663608	TcasGA2_TC005328	MOXD1 homolog 1	2.19e-14	-19.35	1405	2301	1664	1664	89	24	40	36
LOC660290	TcasGA2_TC030780	UDP-glucuronosyltransferase 1-7	0.00123	-2.62	1404	2227	1368	1368	389	361	356	187
LOC662907	TcasGA2_TC015508	uncharacterized LOC662907	0.00135	-2.68	1403	2492	1429	1429	159	621	470	287
LOC103313083	TcasGA2_TC014264	hypothetical protein	4.67e-07	-155.05	1403	5720	600	600	26	0	0	0
Nag2	TcasGA2_TC011540	beta-N-acetylglucosaminidase NAG2	4.09e-12	-12.33	1397	1818	1198	1198	46	88	37	77
LOC661437	TcasGA2_TC012289	facilitated trehalose transporter Tret1	0.000354	-3.52	1393	2038	824	824	423	309	481	146
LOC660922	TcasGA2_TC001252	uncharacterized LOC660922	5.79e-06	-4.48	1392	1815	1451	1451	366	197	98	143
LOC656026	TcasGA2_TC009593	long-chain fatty acid transport protein 4	1.23e-06	-6.95	1392	657	964	964	88	59	100	61
LOC663866	TcasGA2_TC009960	ADAMTS-like protein 1	8.14e-08	-7.47	1389	3890	2917	2917	272	402	464	257
LOC655215	TcasGA2_TC006062	two pore potassium channel protein sup-9	0.00015	-4.85	1385	3924	3270	3270	598	74	218	222
LOC662246	TcasGA2_TC000814	synaptic vesicle glycoprotein 2B	0.00133	-28	1380	1290	1266	1266	87	0	0	0
LOC657963	TcasGA2_TC013543	methylcrotonoyl-CoA carboxylase subunit alpha, mitochondrial	0.0048	-2.22	1376	1848	1526	1526	356	514	413	245
LOC662692		probable RNA-directed DNA polymerase from transposon X-element	0.00401	-2.42	1373	1989	741	741	306	305	446	175
LOC657497	TcasGA2_TC015462	bumetanide-sensitive sodium-(potassium)-chloride cotransporter	2.02e-06	-4.07	1372	2534	1560	1560	249	283	139	360
LOC100141679	TcasGA2_TC009528	bromodomain-containing protein DDB_G0280777	1.98e-08	-124.08	1372	1800	1513	1513	3	0	0	18
LOC656913	TcasGA2_TC011064	innexin inx1	0.00103	-2.95	1365	2971	2317	2317	533	293	341	258
Sp8		sp-like zinc finger transcription factor isoform X1	1.04e-05	-6.15	1354	1721	1666	1666	114	78	79	205
LOC103313915	TcasGA2_TC005859	rap guanine nucleotide exchange factor	0.00409	-7.39	1347	3000	3262	3262	220	0	22	164
LOC100141964	TcasGA2_TC007273	elastin	3.79e-05	-21.65	1347	2019	511	511	155	0	153	85
LOC658100	TcasGA2_TC011323, dof, hbr, stumps	phosphoinositide 3-kinase adapter protein 1	1.7e-07	-4.99	1346	2098	1615	1615	179	317	105	178
LOC655240	TcasGA2_TC015927	hypothetical protein	3.61e-05	-3.47	1341	2344	1991	1991	405	224	182	386
LOC662737		uncharacterized LOC662737	0.00669	-3.4	1340	4431	1193	1193	171	56	757	234
LOC100142159	TcasGA2_TC014741, Blimp-1	PR domain zinc finger protein 1	6.29e-06	-22.84	1337	5114	1119	1119	87	0	72	23
LOC657155		polycomb group protein Psc	0.00178	-3.76	1309	1956	1490	1490	345	23	208	319
LOC657915	TcasGA2_TC001674	SH3 domain-binding protein 5 homolog	0.00471	-2.79	1307	2751	1637	1637	657	221	140	289
LOC656198	TcasGA2_TC009217	tubulointerstitial nephritis antigen-like	0.000948	-2.6	1306	3064	1459	1459	672	437	621	359
LOC656908	TcasGA2_TC004620	kin of IRRE-like protein 1	0.000961	-2.91	1303	2745	1963	1963	318	246	478	272
LOC655418	TcasGA2_TC011039	sphingomyelin phosphodiesterase	1.24e-07	-8.49	1302	1454	1175	1175	37	53	85	192
LOC663059	TcasGA2_TC012597	octopamine receptor beta-2R	0.00751	-2.08	1300	3591	1458	1458	792	487	579	373
LOC655828	TcasGA2_TC004742	uncharacterized LOC655828	0.00103	-2.95	1300	1570	1376	1376	206	236	306	202
LOC660251	TcasGA2_TC006562	uncharacterized LOC660251	0.00101	-3.76	1297	2288	1008	1008	271	321	107	227
LOC664278	TcasGA2_TC008136	gephyrin	2.28e-05	-5.45	1283	1638	1322	1322	265	44	127	115
LOC657345	retained, retn	protein dead ringer	0.000116	-3.46	1279	4344	4324	4324	475	456	524	443
LOC103312701	TcasGA2_TC007293	uncharacterized LOC103312701	2.92e-05	-8.38	1275	2264	2127	2127	239	98	11	105
Cpap3-a1	TcasGA2_TC011140	cuticular protein analogous to peritrophins 3-A1	0.000403	-6.43	1272	1470	1229	1229	71	6	326	74
LOC659029	TcasGA2_TC006471	long-chain-fatty-acid--CoA ligase 5	0.00213	-2.3	1269	1786	1254	1254	522	299	371	319
LOC663668	TcasGA2_TC009146	DNA replication licensing factor Mcm5	0.000516	-4.72	1268	816	666	666	143	46	41	156
LOC103313730	TcasGA2_TC008760	vanin-like protein 1	0.00354	-8.4	1255	881	301	301	276	1	9	70
LOC662176	TcasGA2_TC013376	homocysteine S-methyltransferase	4.52e-05	-3.95	1254	1475	1182	1182	90	137	290	241
LOC661030	TcasGA2_TC004901, Toll10	toll-7-like protein	0.00148	-2.48	1244	1501	1441	1441	361	277	317	268
LOC658863	TcasGA2_TC007476	glutaredoxin domain-containing cysteine-rich protein CG12206	0.00205	-6.63	1244	1932	1392	1392	96	0	139	262
LOC657259	TcasGA2_TC014093	alpha-tocopherol transfer protein-like	0.000747	-2.54	1236	2568	1333	1333	589	413	367	272
LOC100142126	TcasGA2_TC012474	hypothetical protein	0.00138	-10.32	1234	5018	2767	2767	323	0	79	114
LOC660165	TcasGA2_TC002722, GLEAN_02722	cytochrome P450-like protein	5.16e-05	-29.79	1234	972	802	802	10	57	0	0
LOC657218	TcasGA2_TC010832	neurogenic protein big brain	9.65e-07	-24.66	1231	741	813	813	34	0	12	27
LOC662355	TcasGA2_TC011802	hypothetical protein	4.49e-06	-6.58	1229	1447	1350	1350	95	30	121	152
LOC658222	TcasGA2_TC005658	uncharacterized LOC658222	0.00665	-2.52	1225	777	935	935	197	199	385	141
Wnt6		Wnt6 precursor	0.002	-3.55	1222	1247	971	971	69	127	320	116
LOC658789	TcasGA2_TC007083	ras association domain-containing protein 10	8.44e-08	-5.91	1222	1495	1044	1044	145	147	118	62
LOC659133	TcasGA2_TC001616	pro-interleukin-16	4.17e-07	-5.04	1220	1700	1689	1689	129	254	162	111
LOC663626	TcasGA2_TC012729	fumarylacetoacetate hydrolase domain-containing protein 2A	0.00355	-2.47	1217	1136	843	843	285	172	245	343
LOC656415	TcasGA2_TC003570, shaven, sv	paired box protein Pax-5	0.000159	-4.66	1211	3137	2618	2618	391	333	91	124
LOC655210	TcasGA2_TC015805	myoglianin	6.95e-05	-12.54	1202	1257	1249	1249	75	0	46	62
LOC664504	TcasGA2_TC007301	GAS2-like protein 2	3.89e-09	-8.98	1196	1324	1299	1299	67	57	110	55
LOC658186	TcasGA2_TC001229	organic cation transporter protein	3.14e-10	-7.52	1195	2569	1232	1232	199	151	75	130
Al		aristaless isoform X1	6.22e-05	-8.06	1190	2510	2964	2964	184	17	247	58
LOC663245	TcasGA2_TC003289	facilitated trehalose transporter Tret1	7.48e-05	-3.5	1186	1478	905	905	290	214	320	181
LOC103313893	TcasGA2_TC006244	TWiK family of potassium channels protein 7	0.00252	-3.7	1185	3542	5692	5692	963	231	260	405
LOC657867	TcasGA2_TC001228	monocarboxylate transporter 10	1.02e-06	-4.02	1184	3964	1769	1769	243	469	324	299
LOC656621	TcasGA2_TC012131	xanthine dehydrogenase	9.79e-07	-11.1	1181	1819	1689	1689	94	139	6	53
LOC100142174	TcasGA2_TC008134	connectin	2.07e-06	-5.86	1180	3486	2423	2423	252	162	149	176
LOC103313834	TcasGA2_TC008695	uncharacterized LOC103313834	1.86e-09	-9.02	1173	2521	2728	2728	149	128	165	49
LOC664389		alpha-amylase-like	9.76e-10	-1574.15	1158	638	679	679	0	0	0	0
Cac_2		Voltage-dependent calcium channel type A subunit alpha-1	0.00306	-2.87	1156	3417	3131	3131	459	222	388	621
LOC662005	TcasGA2_TC007911	glycine N-methyltransferase	6.87e-11	-16.58	1156	6279	833	833	114	88	106	24
LOC659662	TcasGA2_TC006030	RILP-like protein homolog	0.00341	-3.43	1152	1896	1686	1686	427	179	40	234
LOC659852	TcasGA2_TC013958, NLG-3	neuroligin 3	3.8e-06	-9.38	1147	3878	4030	4030	230	167	29	178
LOC663715	TcasGA2_TC014715	hypothetical protein	0.00356	-2.81	1141	1462	936	936	123	262	364	122
LOC659525	TcasGA2_TC015152	arylsulfatase B	0.00466	-6.95	1141	833	1024	1024	39	59	0	177
LOC663938	TcasGA2_TC011744	muscle segmentation homeobox	5.33e-06	-5.17	1129	2142	1815	1815	191	227	172	79
LOC655884	TcasGA2_TC001722, Svp	seven up	0.000479	-4.08	1124	3267	3455	3455	437	188	240	326
LOC663184	TcasGA2_TC009058	nephrin	0.00165	-3.08	1121	1739	1451	1451	374	255	232	96
LOC100142447	TcasGA2_TC009285	growth arrest-specific protein 1	2.59e-07	-22.03	1119	1975	2016	2016	64	0	47	34
Ccapr2	TcasGA2_TC013945	cardioacceleratory peptide receptor 2	7.03e-06	-12.55	1115	3045	2008	2008	135	52	5	95
LOC663471	TcasGA2_TC013464	retinaldehyde-binding protein 1	9.42e-05	-4.24	1110	1791	507	507	300	218	105	91
LOC103314387	TcasGA2_TC011249	kinetochore protein ndc80	4.58e-05	-6.96	1108	680	1374	1374	91	100	29	74
LOC103314280	TcasGA2_TC034406	uncharacterized LOC103314280	5.5e-08	-18.93	1107	4979	656	656	27	87	45	33
LOC662720	TcasGA2_TC011909	glutamate receptor-interacting protein 1	0.00178	-2.7	1106	1615	1012	1012	260	419	327	109
LOC103313241	TcasGA2_TC014603	uncharacterized LOC103313241	2.45e-05	-5.83	1106	1711	1242	1242	203	101	25	135
LOC103312480	TcasGA2_TC003894	methyltransferase-like protein 9	0.000499	-3.85	1101	2857	2071	2071	299	76	251	327
LOC656073	TcasGA2_TC011371	chondroitin sulfate synthase 1	0.00635	-2.03	1091	1900	1534	1534	352	475	450	441
Abd-B		abdominal-B	0.00908	-3.23	1091	2422	2098	2098	363	39	290	264
LOC662931	TcasGA2_TC030730	calpain-C	6.01e-06	-5.34	1082	2556	1441	1441	246	231	138	47
LOC660822	TcasGA2_TC014023, polo	polo	0.00134	-3.64	1078	781	847	847	155	102	140	90
LOC103314197	TcasGA2_TC031794	receptor-type tyrosine-protein phosphatase alpha-like	9.66e-05	-7.88	1075	606	1322	1322	98	20	34	103
LOC661003	TcasGA2_TC006353	estradiol 17-beta-dehydrogenase 11	0.000187	-3.66	1066	2253	871	871	325	220	489	237
LOC658202	TcasGA2_TC014104	cuticlin-1	4.44e-08	-27.79	1063	1305	927	927	54	34	0	8
LOC100141602		probable tubulin polyglutamylase TTLL2	3.24e-05	-6.88	1061	811	822	822	18	155	75	39
LOC659633	TcasGA2_TC001320	protein inscuteable homolog	0.00731	-5.44	1057	1510	914	914	152	0	64	351
LOC655018	TcasGA2_TC010654	probable G-protein coupled receptor Mth-like 1	0.000386	-3.15	1050	3555	3038	3038	359	540	568	819
LOC663543	TcasGA2_TC002943	zinc transporter ZIP1	7.55e-05	-4.75	1049	893	743	743	179	177	47	57
LOC655887	TcasGA2_TC010916	ankyrin-1	0.00497	-2.81	1033	1399	1284	1284	330	183	168	166
LOC103313983	TcasGA2_TC006439	hypothetical protein	9.17e-05	-37.58	1030	800	955	955	36	0	9	0
LOC661002		lactase-phlorizin hydrolase-like	6.4e-05	-5	1029	840	548	548	54	53	138	122
LOC103312472	TcasGA2_TC002532	uncharacterized LOC103312472	3.55e-05	-6.37	1027	2068	2223	2223	128	52	252	82
LOC100142279	TcasGA2_TC003575	potassium voltage-gated channel protein Shaker	0.000576	-4.84	1024	3517	2716	2716	448	35	193	241
LOC660411	TcasGA2_TC007074	ATP-binding cassette sub-family G member 1	6.78e-05	-4.03	1010	3126	1037	1037	250	345	503	136
LOC660010		uncharacterized LOC660010	5.78e-07	-11.9	1005	1169	701	701	28	79	37	11
LOC664140	TcasGA2_TC012758	protein croquemort	8.33e-06	-4.04	995	1570	1072	1072	200	135	142	179
LOC660842	TcasGA2_TC005784, bowel, bowl	protein bowel	4.32e-06	-7.05	994	2871	2975	2975	69	350	106	130
LOC655795	TcasGA2_TC011960	5-hydroxytryptamine receptor	0.000423	-3.96	989	2086	1845	1845	363	176	87	213
LOC654924	TcasGA2_TC013723	protein big brother	0.00125	-3.3	987	1670	1203	1203	112	266	231	135
LOC657708	TcasGA2_TC000332	potassium channel subfamily K member 6	0.0044	-2.99	985	1533	1310	1310	154	516	73	180
LOC660328	TcasGA2_TC010596, pros, prospero	homeobox protein prospero	0.000273	-3.71	985	1943	1727	1727	412	177	149	119
LOC663218	TcasGA2_TC013082	D-3-phosphoglycerate dehydrogenase	2.7e-07	-6.15	985	1508	837	837	76	164	76	74
LOC657170	TcasGA2_TC000246	trypsin II-P29	2.7e-08	-29.44	978	676	748	748	33	0	13	16
LOC107397608	TcasGA2_TC032558	uncharacterized LOC107397608	0.000917	-4.44	973	2566	2781	2781	329	83	150	264
LOC662150	TcasGA2_TC007050, beat-IIIc	cell adhesion molecule 3	0.00017	-5.55	971	2894	2487	2487	209	341	59	96
LOC103314831	TcasGA2_TC001557	uncharacterized LOC103314831	0.00702	-2.45	970	1340	891	891	310	163	157	264
LOC100142464		multidrug resistance-associated protein 4-like	0.00372	-5.91	968	539	428	428	34	79	69	21
LOC660123	TcasGA2_TC009724	inactive pancreatic lipase-related protein 1	0.00334	-3.89	967	1460	623	623	395	73	56	44
LOC658154	TcasGA2_TC011641	alpha-2C adrenergic receptor	0.00325	-6.51	967	3597	1812	1812	301	265	147	152
LOC661984	TcasGA2_TC006150	probable ribonuclease ZC3H12B	0.00368	-3.32	966	3321	2637	2637	477	472	71	276
LOC656076	TcasGA2_TC000625	chaoptin	1.99e-05	-4.48	966	2194	1534	1534	201	201	166	107
LOC658520	TcasGA2_TC006336	uncharacterized LOC658520	0.000103	-4.3	965	816	854	854	56	193	108	106
LOC656144	Serpin6	serpin peptidase inhibitor 6	2.81e-06	-61.71	965	1026	524	524	1	0	0	23
LOC656060	TcasGA2_TC031929	breast cancer anti-estrogen resistance protein 3	0.000763	-3.35	957	2966	1408	1408	281	357	138	321
LOC107398359	TcasGA2_TC033891	uncharacterized LOC107398359	2.48e-05	-14.66	956	3581	1043	1043	93	216	87	243
LOC655213	TcasGA2_TC009301	UDP-glucose 4-epimerase	3.01e-06	-5.18	955	849	1170	1170	172	117	86	85
LOC658966	TcasGA2_TC011636	guanylate cyclase 32E	3.23e-08	-15.19	952	1923	1264	1264	40	4	71	52
LOC660163	TcasGA2_TC032374	alpha-L-fucosidase-like	1.32e-05	-5.28	948	1086	988	988	193	60	127	53
LOC100141963	TcasGA2_TC015832	alpha-tocopherol transfer protein-like	0.000918	-9.37	927	955	1467	1467	92	112	33	0
LOC655273		adenylate cyclase type 8	3.64e-07	-9.42	926	4215	1043	1043	288	203	99	202
LOC662969	TcasGA2_TC009330	sodium/calcium exchanger 3	0.000118	-3.86	924	1537	1426	1426	196	290	64	244
LOC103315170	TcasGA2_TC000734	hypothetical protein	7.67e-06	-8.01	914	1885	1511	1511	99	19	73	136
LOC661707	TcasGA2_TC004921	protein CREG1	0.00113	-3.15	910	1030	650	650	109	211	158	110
LOC657627	TcasGA2_TC011205	protein LMBR1L	0.00513	-2.26	904	1943	1413	1413	424	436	223	313
LOC661909	TcasGA2_TC010405, serpent, srp	transcription factor GATA-4	6.27e-07	-6.49	902	1327	1457	1457	111	104	67	96
LOC658936	TcasGA2_TC013893	uncharacterized MFS-type transporter	0.00061	-20.84	900	1238	731	731	79	0	6	0
LOC103312762	TcasGA2_TC032959	uncharacterized LOC103312762	0.00664	-3.94	891	2267	1370	1370	385	10	97	232
LOC657211	TcasGA2_TC012342	sn1-specific diacylglycerol lipase beta	0.00807	-2.24	890	2443	1889	1889	506	520	381	312
LOC660418	TcasGA2_TC013167	G2/mitotic-specific cyclin-B3	0.000445	-33.97	890	612	575	575	40	0	0	0
LOC662098	TcasGA2_TC005530	ATPase family AAA domain-containing protein 5	0.00244	-2.75	885	867	907	907	261	226	156	115
LOC659812	TcasGA2_TC012799, GLEAN_12799	diuretic hormone receptor-like	0.00277	-2.45	879	1964	1219	1219	354	278	205	424
LOC661436	TcasGA2_TC006580	enhancer of split mgamma protein	0.00433	-3.02	879	884	633	633	314	148	93	74
LOC661420	TcasGA2_TC013511, H15, Tbx20	H15 protein	0.000317	-4.8	875	1632	2078	2078	222	43	179	161
LOC103312225	TcasGA2_TC003178	adenosine deaminase CECR1-A	0.00709	-3.08	870	748	1101	1101	120	284	114	83
LOC661849	TcasGA2_TC010154	skin secretory protein xP2	3.62e-06	-29.01	867	1228	368	368	56	0	86	28
LOC661959	TcasGA2_TC000411, CYP304E1	cytochrome P450 304E1	7.35e-21	-1294.25	860	1089	841	841	1	0	0	0
LOC658458	netrin	netrin-1	0.000675	-12.84	856	2218	2010	2010	149	2	4	73
LOC656334	TcasGA2_TC003018	kelch-like protein 21	4.77e-06	-8.92	855	1972	1758	1758	97	126	28	68
LOC655561	TcasGA2_TC016278	elongation of very long chain fatty acids protein AAEL008004	0.00287	-3.58	853	815	899	899	120	165	143	47
LOC663951	TcasGA2_TC006413	sialin	0.000583	-6.32	851	1165	712	712	50	6	239	51
LOC660309	TcasGA2_TC006125	Krueppel-like factor 8	0.00954	-2.21	847	5148	1790	1790	724	694	518	752
LOC663398	TRPL	transient receptor potential-gamma protein	1.86e-05	-9.86	835	1448	4629	4629	136	196	65	40
LOC663005	TcasGA2_TC010761	organic cation transporter protein	1.35e-13	-183.52	833	700	1088	1088	4	0	0	5
LOC663217	TcasGA2_TC012602	disintegrin and metalloproteinase domain-containing protein 11	0.00188	-3.69	831	2095	1490	1490	410	68	107	167
LOC662431	TcasGA2_TC000403	branched-chain-amino-acid aminotransferase, cytosolic	0.00692	-6.53	828	719	313	313	63	0	116	21
LOC657315	TcasGA2_TC011170	neutral ceramidase	0.000226	-3.25	827	1491	1229	1229	201	233	195	137
LOC657741	TcasGA2_TC005661	homeobox protein unc-4	4.17e-05	-5.87	824	1602	1798	1798	185	127	78	74
LOC654911	TcasGA2_TC000269	BTB/POZ domain-containing protein kctd15-like	0.00814	-5.6	822	726	640	640	66	0	128	71
LOC107397553		collagenase 3-like	0.00531	-4.07	814	1433	1287	1287	386	22	96	61
LOC664514	TcasGA2_TC007297	proton-coupled amino acid transporter 4	0.000484	-8.47	809	1008	679	679	86	0	73	62
LOC656751	TcasGA2_TC002569	rRNA 2'-O-methyltransferase fibrillarin	0.00499	-3.02	806	694	406	406	263	119	176	90
LOC656186	TcasGA2_TC013556	very-long-chain (3R)-3-hydroxyacyl-CoA dehydratase hpo-8	0.000205	-3.81	801	1491	822	822	163	64	160	190
LOC663436	TcasGA2_TC008483	uncharacterized LOC663436	6.34e-06	-4.68	800	1060	788	788	136	125	125	105
LOC658825	TcasGA2_TC010811	uncharacterized LOC658825	0.00822	-5.53	791	2109	1494	1494	258	0	69	177
LOC662296	TcasGA2_TC014151	transmembrane and TPR repeat-containing protein 4	0.00868	-2.46	787	827	825	825	212	217	136	153
LOC659165	TcasGA2_TC007630	radial spoke head 14 homolog	0.00032	-3.16	783	1187	731	731	218	225	187	123
LOC655932	TcasGA2_TC002389	proton-coupled amino acid transporter 1	1.83e-06	-26.55	782	773	1012	1012	16	0	61	4
LOC103313789	TcasGA2_TC031272	uncharacterized LOC103313789	3.8e-05	-6.8	779	516	292	292	60	42	34	46
LOC661936	TcasGA2_TC010155, Wnt7	protein Wnt-7b	0.000207	-11.86	779	1168	971	971	69	22	0	53
LOC663615	TcasGA2_TC007554	neuroglobin	0.000969	-4.92	778	1486	1083	1083	200	92	20	55
LOC660187	TcasGA2_TC006124	putative fatty acyl-CoA reductase CG5065	2.1e-08	-11.1	778	1402	695	695	25	111	24	44
LOC660816	TcasGA2_TC002984	uncharacterized LOC660816	0.00292	-2.86	776	1103	908	908	272	181	136	130
LOC100142559	TcasGA2_TC001282	uncharacterized LOC100142559	1.89e-05	-58.23	774	869	855	855	1	0	25	0
LOC103314258	TcasGA2_TC012542	ubiquitin-like-conjugating enzyme ATG10	3.29e-07	-10.15	770	2046	2144	2144	105	135	26	50
LOC657304	TcasGA2_TC001550	discoidin domain-containing receptor 2	2.96e-06	-7.58	767	1660	1234	1234	119	78	85	26
LOC657616	TcasGA2_TC016060	nucleolysin TIA-1 isoform p40	0.00189	-3.6	762	1490	1781	1781	295	64	167	195
LOC664222	TcasGA2_TC005690	uncharacterized LOC664222	1.23e-05	-4.66	759	1544	1167	1167	102	77	198	148
LOC660357	TcasGA2_TC014380	probable multidrug resistance-associated protein lethal(2)03659	0.00049	-11.13	757	1358	835	835	64	0	55	36
LOC656742	TcasGA2_TC001300, H28	serine protease H28	6e-12	-818.23	750	450	588	588	1	0	0	0
LOC663721	TcasGA2_TC000861	neurotrimin	1.29e-05	-4.75	749	1777	966	966	112	120	194	74
LOC103315097	TcasGA2_TC001038	lipoma HMGIC fusion partner homolog	0.000753	-3.48	738	1283	1194	1194	234	96	240	86
LOC656587	TcasGA2_TC003849	transmembrane channel-like protein 7	0.000693	-4.49	734	1875	1736	1736	179	173	51	213
LOC660257	TcasGA2_TC011937	elongation of very long chain fatty acids protein AAEL008004	0.0003	-5.14	729	9335	676	676	278	830	247	351
LOC107398970	TcasGA2_TC010304	uncharacterized LOC107398970	0.00336	-132.58	723	549	606	606	196	111	211	131
LOC658911	Alp23B, daw	dawdle	0.000798	-4.19	721	872	578	578	272	188	65	230
LOC661990	TcasGA2_TC012301	protein Skeletor, isoforms B/C	2.46e-05	-10.35	721	1615	688	688	88	8	24	63
LOC659061	TcasGA2_TC001324	lipid storage droplets surface-binding protein 1	0.000551	-5.45	720	1547	863	863	96	251	13	44
LOC659253	TcasGA2_TC008704	L-threonine ammonia-lyase	2.3e-06	-55.98	712	1119	752	752	32	0	1	0
LOC100142093	TcasGA2_TC016058	uncharacterized LOC100142093	0.00255	-3.8	705	694	940	940	84	28	241	126
LOC661311	TcasGA2_TC000302	synaptic vesicle glycoprotein 2B	1.95e-05	-5.63	701	3289	704	704	138	413	111	172
LOC664468	TcasGA2_TC010021	uncharacterized LOC664468	0.00119	-4.61	695	1325	1251	1251	57	27	204	159
LOC655992	TcasGA2_TC011180	cytochrome P450-like protein	2.08e-05	-19.94	694	1103	1078	1078	53	2	5	29
LOC100271908	TcasGA2_TC010897, Vg	vestigial	2.84e-05	-7.55	693	2540	3220	3220	160	133	156	56
Mt2	TcasGA2_TC032913	hypothetical protein	5.53e-06	-66.35	693	402	853	853	24	0	0	0
LOC664470	TcasGA2_TC010023	uncharacterized LOC664470	0.00728	-2.84	690	1345	357	357	299	338	120	217
LOC661820	TcasGA2_TC010407, GATAa, Pnr	pannier	0.00272	-4.45	686	982	1176	1176	67	193	59	84
LOC661922	TcasGA2_TC007446, sprouty, sty	protein sprouty	1.84e-07	-7.57	686	2084	1343	1343	111	79	56	98
LOC658847	TcasGA2_TC011155	cadherin-89D	1.21e-05	-8.93	674	1039	589	589	58	62	16	27
LOC655925	TcasGA2_TC003755	whirlin	0.00429	-3.19	673	1818	1437	1437	204	282	156	90
LOC655392	TcasGA2_TC000087	protein henna	0.000856	-12.05	663	528	194	194	24	0	24	23
LOC655110	TcasGA2_TC030784	D-2-hydroxyglutarate dehydrogenase, mitochondrial	0.000902	-3.17	661	1492	867	867	262	154	150	97
LOC659703	TcasGA2_TC000596	venom allergen 3	0.00212	-6.39	659	694	301	301	25	57	31	40
LOC103312380	TcasGA2_TC002728	diacylglycerol kinase eta	3.28e-05	-11.43	658	2449	1855	1855	152	58	52	15
LOC660453	TcasGA2_TC010597, doublesex, dsx	male-specific doublesex isoform m	0.000111	-17.58	654	1449	965	965	69	0	41	2
LOC659745	TcasGA2_TC010343	uncharacterized LOC659745	0.00391	-3.56	652	1857	1786	1786	298	33	170	276
LOC658771	TcasGA2_TC011196	myrosinase 1	8.84e-07	-71.64	650	792	770	770	7	8	0	3
LOC658740		uncharacterized LOC658740	0.00166	-13.05	649	438	391	391	2	0	35	34
LOC655474	TcasGA2_TC016279	elongation of very long chain fatty acids protein 7	0.00786	-9.13	648	1237	648	648	85	0	108	0
LOC657962	TcasGA2_TC014193	small conductance calcium-activated potassium channel protein	0.00594	-2.43	647	1796	1049	1049	237	501	226	201
Mlpt		mille-pattes	7.45e-07	-115.44	647	1179	363	363	0	11	0	0
Eyg		eyegone	0.00145	-15.37	637	879	985	985	68	0	39	0
HEX4	TcasGA2_TC005375, GLEAN_05375	hexamerin 4	0.000539	-13.34	627	7497	265	265	25	115	159	17
LOC656665	TcasGA2_TC000250, H5	chymotrypsinogen A	8.62e-07	-116.88	624	438	823	823	10	0	0	0
LOC658035	TcasGA2_TC007226	peroxidasin-like protein	0.00197	-3.68	622	1465	916	916	186	166	57	101
LOC656717	TcasGA2_TC031564	Down syndrome cell adhesion molecule-like protein Dscam2	0.0034	-3.46	621	1285	1202	1202	222	112	101	96
LOC658006	twe	twine	0.000319	-36.09	620	449	348	348	28	0	0	0
LOC100142429	TcasGA2_TC005505	uncharacterized LOC100142429	7.83e-05	-7.66	616	1497	1003	1003	67	4	86	147
LOC660060	TcasGA2_TC005796, lz	lozenge	0.00301	-3.8	611	1152	863	863	276	22	120	95
LOC107398242	TcasGA2_TC004991	proline-rich nuclear receptor coactivator 2-like	0.00333	-8.7	610	2064	2714	2714	135	198	0	53
Ethr		Neuropeptides capa receptor	3.83e-06	-9.26	609	1885	1236	1236	21	183	52	24
LOC661735	TcasGA2_TC006004	uncharacterized LOC661735	0.00916	-2.53	605	2235	1767	1767	296	448	294	169
LOC103313006	TcasGA2_TC033094	uncharacterized LOC103313006	0.000387	-12.25	603	829	825	825	25	0	34	52
LOC661289	TcasGA2_TC010860	lachesin	0.00258	-2.74	598	1015	732	732	243	152	137	171
LOC660291	TcasGA2_TC007204	spondin-1	9.65e-06	-7.31	597	1704	533	533	175	180	94	205
LOC658310	TcasGA2_TC010549	rac GTPase-activating protein 1	3.96e-05	-56.59	592	544	556	556	19	0	0	0
LOC660943	TcasGA2_TC009184	orexin receptor type 2	1.02e-05	-5.78	584	1038	776	776	55	102	66	64
FGF-8		fibroblast growth factor 8 isoform X1	0.000216	-452.16	582	1592	924	924	216	401	339	199
LOC663115		longitudinals lacking protein-like	0.00329	-3	579	1130	623	623	233	142	84	106
LOC659718	TcasGA2_TC013787	zinc finger protein 679	0.00447	-3.75	579	1459	780	780	169	357	24	59
LOC659675	TcasGA2_TC011690	DNA primase small subunit	0.000286	-14.16	577	362	318	318	31	0	14	16
LOC100141722	TcasGA2_TC012122	octopamine receptor 1	0.00271	-3.25	573	1652	1333	1333	206	200	109	142
LOC660733	TcasGA2_TC005849	L-xylulose reductase	0.00312	-15.39	572	352	538	538	18	0	0	38
LOC107397870		uncharacterized LOC107397870	0.00357	-24.94	572	1159	876	876	180	215	0	4
LOC657241	TcasGA2_TC011171, PKr-A	neuromedin-U receptor 2-like	0.00368	-3.01	564	2165	1142	1142	440	89	390	214
LOC100142066	TcasGA2_TC004540	uncharacterized LOC100142066	0.00018	-5.95	563	1110	561	561	84	240	245	53
LOC658566	TcasGA2_TC003123	4-coumarate--CoA ligase 1	0.00612	-6.53	559	833	369	369	25	0	87	66
LOC659225	TcasGA2_TC011437	DNA replication licensing factor Mcm2	0.00238	-7.78	553	475	743	743	19	40	1	86
LOC103312935		sodium/potassium-transporting ATPase subunit beta-2-like	1.38e-15	-2666.41	550	622	344	344	0	0	0	0
LOC660182	TcasGA2_TC009368	rhophilin-2	0.00066	-3.75	548	1527	833	833	96	95	149	108
LOC659998	TcasGA2_TC006122	putative fatty acyl-CoA reductase CG5065	2.58e-21	-4624.22	548	585	1259	1259	0	0	0	0
LOC100142493	TcasGA2_TC014616	leucine-rich repeat-containing protein 15	9.56e-05	-5.65	546	1176	1087	1087	158	28	108	49
LOC664207	TcasGA2_TC014748	hypothetical protein	0.00385	-12.21	544	293	394	394	0	68	0	56
Spr		sex peptide receptor isoform X2	0.00136	-5.53	543	1134	1087	1087	158	10	114	40
LOC660602	TcasGA2_TC015327, Org-1	optomotor blind related gene 1 protein	0.00534	-3.34	540	787	821	821	141	75	133	60
LOC664309	TcasGA2_TC003543	chaoptic-like protein	0.000111	-15.06	539	1889	1277	1277	220	129	180	81
LOC661004	TcasGA2_TC005627	espin	0.00242	-6.43	538	1222	1065	1065	79	1	106	87
LOC663208	TcasGA2_TC033847	beta-mannosidase-like	0.000312	-13.05	538	439	530	530	50	7	0	33
TyrR		tyramine octopamine receptor	0.00064	-3.06	532	1418	961	961	245	166	187	162
LOC656134		argininosuccinate lyase	0.000348	-12.08	529	733	617	617	26	0	49	23
LOC657239	TcasGA2_TC004952	aminopeptidase N	0.001	-3.79	528	710	562	562	193	109	143	52
LOC661152	TcasGA2_TC013412	protein D3	0.000349	-13.81	527	604	301	301	27	6	39	0
LOC657046	TcasGA2_TC011857	serine--pyruvate aminotransferase, mitochondrial	2.65e-05	-25.69	526	688	768	768	1	3	13	31
LOC663549	TcasGA2_TC013108	advillin	0.00194	-4.1	523	737	491	491	40	76	44	143
LOC662439	TcasGA2_TC008296	zinc transporter 10	0.00222	-4.51	520	805	850	850	150	10	72	131
LOC658917	TcasGA2_TC004842	delta-1-pyrroline-5-carboxylate synthase	4.87e-07	-12.11	520	5152	686	686	179	25	181	65
LOC100142362	TcasGA2_TC014638	hypothetical protein	3.49e-05	-14.99	519	1309	381	381	33	17	6	25
Ap		apterous isoform X1	8.54e-05	-17.2	519	936	1240	1240	41	9	0	45
LOC100141619		collagen alpha-3(IX) chain	0.00222	-3.95	518	851	523	523	84	182	108	31
LOC103313147	TcasGA2_TC032602	uncharacterized LOC103313147	0.00923	-11.58	517	493	552	552	79	0	0	8
LOC655919	TcasGA2_TC000254	potassium channel subfamily T member 2	0.00366	-2.76	511	1558	1238	1238	203	369	113	247
LOC663587	TcasGA2_TC015528	zinc finger protein 768	0.00729	-3.51	511	1450	1347	1347	108	36	265	171
LOC663773	TcasGA2_TC032202	glutamate receptor ionotropic, kainate 2-like	0.00045	-4.93	510	565	465	465	47	79	51	45
LOC664123	TcasGA2_TC012756	protein croquemort	0.00227	-7.3	509	570	483	483	75	0	47	49
LOC664264	TcasGA2_TC007525	LIM domain only protein 3	0.000842	-13.63	508	1679	1336	1336	121	1	40	1
LOC655432	TcasGA2_TC003914	purine nucleoside phosphorylase	0.000327	-212.73	504	360	145	145	18	33	42	0
LOC103314719	TcasGA2_TC010961	TATA box-binding protein-associated factor RNA polymerase I subunit B	0.00839	-2.66	503	945	957	957	185	171	181	97
LOC657726	TcasGA2_TC014270, Wnt11	protein Wnt-11b-1	0.00125	-5.71	503	502	478	478	103	92	107	44
LOC103314577	TcasGA2_TC002193	serine protease easter	0.000247	-6.9	499	1250	954	954	63	130	27	24
LOC103312838	TcasGA2_TC007102	rho GTPase-activating protein 26	0.000994	-10.27	499	1862	1580	1580	150	0	38	42
LOC103314375	TcasGA2_TC012880	hypothetical protein	0.00401	-13.42	496	410	429	429	31	0	0	30
LOC107398017	TcasGA2_TC014504	hypothetical protein	0.000125	-6.51	494	1389	1090	1090	81	32	159	26
LOC658250		solute carrier family 41 member 1	0.00742	-4.92	493	609	445	445	86	5	19	133
LOC661483	TcasGA2_TC010864	uncharacterized LOC661483	0.00162	-15.51	493	1170	678	678	39	0	0	48
LOC664324	TcasGA2_TC007516	dynein heavy chain 1, axonemal	8.97e-05	-105.88	492	70	207	207	6	0	0	0
LOC656405	TcasGA2_TC004863	venom protease	0.0052	-8.9	491	223	99	99	22	0	33	18
LOC660349	TcasGA2_TC007620	beta-1,3-glucan-binding protein 2	0.00142	-10.21	486	511	376	376	18	0	55	17
LOC103314645	TcasGA2_TC031530	uncharacterized LOC103314645	0.00429	-11.67	482	371	264	264	34	25	2	0
LOC658737	TcasGA2_TC010119	protein UBASH3A homolog	0.00202	-3.61	477	895	1056	1056	145	100	110	74
LOC659107	TcasGA2_TC009716	uncharacterized LOC659107	0.000523	-20.24	476	771	580	580	59	0	0	7
LOC107399226	TcasGA2_TC032161	serine protease easter-like	0.00137	-9.16	474	334	308	308	34	0	34	64
LOC659946	TcasGA2_TC001698	lysosomal Pro-X carboxypeptidase	9.66e-05	-25.82	470	672	576	576	28	0	0	16
LOC664098	TcasGA2_TC011733	uncharacterized LOC664098	0.00075	-13.69	465	855	416	416	10	0	13	49
LOC107397812	TcasGA2_TC032747	uncharacterized LOC107397812	0.0033	-4.99	462	1635	1327	1327	193	11	116	77
LOC103314475		protogenin-like	0.00406	-9.81	458	1671	1264	1264	114	0	3	84
LOC659879	TcasGA2_TC012551	hemocytin	1.46e-06	-20.03	458	1324	901	901	85	0	47	18
LOC659418	TcasGA2_TC010953	vitamin K-dependent gamma-carboxylase	7.65e-06	-37.08	458	562	567	567	20	11	0	0
LOC100142569	TcasGA2_TC032063	DNA damage-regulated autophagy modulator protein 2-like	0.00712	-6.74	455	403	578	578	23	0	73	53
LOC664001	TcasGA2_TC001056	RYamide receptor	0.00462	-5.15	448	806	916	916	117	10	139	15
LOC660964		venom carboxylesterase-6	0.000728	-11.77	441	420	185	185	21	0	17	28
LOC663700	TcasGA2_TC030577	forkhead box protein L2	0.000152	-5.49	433	775	543	543	80	43	44	52
LOC103314274	TcasGA2_TC011916	uncharacterized LOC103314274	0.000102	-31.87	430	737	951	951	9	0	32	0
LOC663883	TcasGA2_TC011748	homeobox protein BarH-like 1	0.00334	-4.28	422	1009	1235	1235	114	93	87	84
LOC103314049	TcasGA2_TC005652	uncharacterized LOC103314049	0.0067	-2.94	421	945	581	581	245	73	101	123
LOC660829		sodium-coupled neutral amino acid transporter 9-like	0.000452	-5.69	421	625	499	499	30	25	88	47
LOC107398388		uncharacterized LOC107398388	0.00647	-18.62	421	1928	929	929	0	74	0	0
LOC659213		cytochrome P450-like protein	0.00819	-11.26	415	1397	350	350	155	0	0	9
ITR		inotocin receptor	0.000249	-5.17	414	1095	681	681	68	112	105	21
Tcjhe	TcasGA2_TC013193	juvenile hormone esterase	0.00164	-6.14	402	1776	115	115	259	163	133	314
LOC658108	TcasGA2_TC001383	cell division cycle protein 20 homolog	0.00688	-7.4	401	374	653	653	29	0	79	23
Otd1	TcasGA2_TC003354, oc, ocelliless, otd, otd-1	orthodenticle-1	0.000381	-13.13	392	1231	1002	1002	18	26	0	72
LOC661503	TcasGA2_TC013669	propionyl-CoA carboxylase beta chain, mitochondrial	0.00483	-13.41	392	248	308	308	13	0	0	40
LOC103313851	TcasGA2_TC010173	potassium/sodium hyperpolarization-activated cyclic nucleotide-gated channel 1	0.00064	-126.79	386	133	173	173	0	0	3	0
LOC657944	TcasGA2_TC004958	lachesin	0.00988	-3.42	385	961	823	823	118	141	29	124
LOC664062	TcasGA2_TC000675	fatty-acid amide hydrolase 2-B	0.00355	-4.21	385	1154	114	114	72	133	129	201
LOC100142211	TcasGA2_TC006419	PR domain zinc finger protein 16	0.0057	-3.42	382	2084	766	766	317	236	92	35
LOC103313361	TcasGA2_TC015228	uncharacterized LOC103313361	0.00157	-5.6	380	2993	2225	2225	560	96	119	104
Wg		wingless product	0.00265	-10.09	380	436	395	395	16	0	39	20
LOC103312957	TcasGA2_TC013734	adhesion G-protein coupled receptor G2	0.000747	-39.01	380	257	132	132	13	0	0	0
LOC103314207	TcasGA2_TC012076	uncharacterized LOC103314207	1.49e-05	-30.19	377	3665	2010	2010	69	3	0	51
LOC658613	TcasGA2_TC010496	glycine dehydrogenase (decarboxylating), mitochondrial	3.9e-05	-48.28	373	1884	528	528	29	0	0	2
LOC659791	TcasGA2_TC015702	alpha-tocopherol transfer protein-like	0.000194	-7.5	372	1071	195	195	43	12	37	95
LOC664249	TcasGA2_TC000496, P10, P9	serine protease easter	0.00113	-29.97	365	523	700	700	34	0	0	0
LOC103313336		protein MTL1-like	1.8e-05	-164.74	362	338	280	280	9	56	0	23
LOC657632	TcasGA2_TC000459	monocarboxylate transporter 12-B	0.00021	-4.92	353	1814	570	570	122	44	227	114
LOC657169	TcasGA2_TC000336	phospholipase B1, membrane-associated	2.27e-10	-1513.8	353	306	123	123	0	0	0	0
LOC103314279	TcasGA2_TC011888	hypothetical protein	0.000408	-15.67	352	1147	118	118	22	0	13	22
LOC660375	TcasGA2_TC005852	dual oxidase maturation factor 1	0.00681	-3.17	351	467	557	557	149	64	119	97
LOC659625	TcasGA2_TC004716	protein trapped in endoderm-1	0.00362	-6.96	351	857	361	361	95	0	39	53
LOC658086		transmembrane protein 132B	0.000384	-217.32	350	538	359	359	215	113	152	117
LOC660630	TcasGA2_TC000048	uncharacterized LOC660630	0.00474	-3.16	349	638	582	582	83	132	96	79
LOC657188	TcasGA2_TC013319	sodium/potassium/calcium exchanger 4	0.00367	-10.16	346	300	309	309	21	0	5	38
LOC107397947	TcasGA2_TC034687	sodium-coupled monocarboxylate transporter 1-like	0.00178	-4.28	345	1071	265	265	172	141	219	62
LOC662681	TcasGA2_TC009166	lysine-specific histone demethylase 1A	0.0054	-23.2	342	357	327	327	27	0	0	0
LOC100142381	TcasGA2_TC007035	insulin-like peptide	7.08e-07	-57.22	340	1066	370	370	4	0	18	7
LOC662432	TcasGA2_TC000282, CYP9AD1	cytochrome P450 9AD1	0.00794	-3.69	338	479	346	346	89	112	19	66
LOC100142050	TcasGA2_TC005944	uncharacterized LOC100142050	0.000383	-16.85	338	1292	36	36	51	3	23	142
LOC107398766		probable E3 ubiquitin-protein ligase HERC2	0.000429	-12.35	337	1001	781	781	53	31	0	16
LOC662515	TcasGA2_TC015047	clavesin-1	1.43e-05	-55.43	335	518	197	197	11	0	0	1
LOC662797	TcasGA2_TC014162	lachesin	0.00735	-7.29	324	1178	1211	1211	96	0	18	106
LOC660730		myrosinase 1-like	0.00283	-33.71	320	575	632	632	7	0	0	18
LOC661676	TcasGA2_TC007188	lipase 3	0.00361	-21.11	318	488	222	222	41	0	0	0
LOC664579	TcasGA2_TC008772	microtubule-associated protein Jupiter	0.000151	-18.41	317	800	568	568	4	0	20	31
LOC103312157	TcasGA2_TC035042	uncharacterized LOC103312157	0.000246	-5.12	316	601	890	890	52	65	101	50
LOC662498		senecionine N-oxygenase	0.00266	-5.15	314	519	421	421	59	47	29	133
LOC103314438	TcasGA2_TC011398	hypothetical protein	0.00891	-11.6	314	236	299	299	24	0	0	26
LOC103312807	TcasGA2_TC032872	leucine-rich repeat-containing protein 15	0.00064	-34.83	310	376	392	392	21	0	0	0
Mt1	TcasGA2_TC032913	hypothetical protein	2.29e-09	-264.87	310	1157	60	60	0	0	0	6
LOC103313875	TcasGA2_TC006231	cytochrome b5-related protein	0.00839	-11.41	303	439	286	286	12	0	51	0
LOC663954	TcasGA2_TC000937	alpha amylase	0.000456	-44.39	299	2660	4	4	274	0	21	162
LOC660601	TcasGA2_TC013166, Sox21a	Sox21a	0.00319	-8.11	295	213	175	175	27	1	22	21
LOC663750	TcasGA2_TC001182	uncharacterized LOC663750	4.81e-08	-385.94	292	126	98	98	1	0	0	0
LOC659555	TcasGA2_TC010147	potassium/sodium hyperpolarization-activated cyclic nucleotide-gated channel 2	0.000106	-4.46	285	2595	1090	1090	173	191	176	120
LOC655286	TcasGA2_TC015806	inhibin beta chain	0.00789	-8.61	285	958	893	893	64	0	85	28
LOC659769	TcasGA2_TC003104	glutathione S-transferase 1	1.02e-05	-159.03	285	149	411	411	8	0	2	0
LOC100142297		leucine-rich repeat-containing protein 58-like	0.00526	-16.64	284	377	263	263	33	0	0	9
LOC659412	TcasGA2_TC012546	mitochondrial basic amino acids transporter	0.00337	-23.56	281	350	314	314	0	0	27	0
LOC663858	TcasGA2_TC011749, c15, hox11, tlx	T-cell leukemia homeobox protein 2	0.00017	-35.84	281	486	680	680	9	0	16	0
LOC658777	TcasGA2_TC000446	progestin and adipoQ receptor family member 3	0.00429	-4.82	279	943	339	339	74	130	19	15
LOC656558	TcasGA2_TC031632	collagen alpha-1(V) chain	0.000105	-15.72	276	452	340	340	12	0	23	26
Csp7	TcasGA2_TC014534, CSP12, TcCSP7D, TcasCSP7	chemosensory protein 7	0.000373	-13.54	271	386	231	231	26	0	40	11
LOC103314024	TcasGA2_TC006578	enhancer of split malpha protein	3.33e-07	-326.3	266	241	212	212	1	0	0	0
LOC660732	TcasGA2_TC006228	uncharacterized LOC660732	0.00805	-4.92	264	636	43	43	130	47	37	80
LOC100141520		sodium/potassium-transporting ATPase subunit beta-2-like	1.04e-08	-1087.37	263	252	105	105	0	0	0	0
LOC103314229	TcasGA2_TC012025	feline leukemia virus subgroup C receptor-related protein 2	0.000111	-10.29	258	787	232	232	41	39	49	11
LOC661472	TcasGA2_TC009091, P92, P93	serine protease P93	0.00413	-15.45	250	301	96	96	10	0	0	24
LOC660984	TcasGA2_TC008275	leucine-rich repeat-containing protein 15	0.000206	-8.53	249	751	117	117	25	67	34	93
Tyr1		pro-phenol oxidase subunit 1	0.00818	-13.56	244	132	176	176	8	21	0	0
LOC103313007	TcasGA2_TC013650	prostaglandin E2 receptor EP2 subtype	0.00406	-7.02	240	336	336	336	26	30	44	1
LOC662782	TcasGA2_TC006699	trehalase	8.27e-05	-22.84	239	457	145	145	14	2	3	5
LOC659929	TcasGA2_TC010130	lachesin	0.00157	-16.63	237	584	282	282	23	0	0	22
LOC107398076	TcasGA2_TC033416	uncharacterized LOC107398076	5.1e-07	-507.65	237	1097	792	792	1	0	1	0
LOC656776	TcasGA2_TC009785	putative fatty acyl-CoA reductase CG5065	0.00314	-3.94	236	3438	562	562	125	385	279	63
LOC103313485	TcasGA2_TC001318	hypothetical protein	0.00522	-17.9	235	676	250	250	2	0	0	22
LOC103313174	TcasGA2_TC014545	hypothetical protein	0.00585	-20.97	235	277	310	310	26	0	0	0
Torso		torso isoform X1	0.00702	-3.78	234	1488	168	168	175	175	272	96
LOC660114	TcasGA2_TC015479	serine protease inhibitor I/II	0.00789	-8.59	234	372	146	146	17	0	23	14
LOC655578	TcasGA2_TC004565	orexin receptor type 1	0.00713	-7.93	230	1030	1100	1100	63	47	0	26
LOC658455	TcasGA2_TC012830, st4	sugar transporter 4	0.0017	-23.83	229	403	546	546	24	0	6	0
LOC107398797		uncharacterized LOC107398797	0.00491	-25.13	227	99	37	37	12	0	0	0
LOC660573	TcasGA2_TC010419	C-type lectin	0.00796	-9.66	226	268	142	142	7	0	10	23
LOC657812	TcasGA2_TC010109	senecionine N-oxygenase	0.00877	-18.2	217	268	119	119	24	0	0	0
LOC107397408		venom carboxylesterase-6-like	0.00734	-19.2	214	234	144	144	56	0	0	0
LOC656598	TcasGA2_TC014086, Wnt10	protein Wnt-10a	0.000209	-73.33	213	135	168	168	4	0	0	0
LOC661009	TcasGA2_TC012091	uncharacterized LOC661009	0.00134	-44.11	212	150	102	102	6	0	0	0
LOC656478		acyl-CoA Delta(11) desaturase-like	0.000177	-7.48	211	1645	119	119	56	91	27	63
LOC100142054	TcasGA2_TC012672	carboxypeptidase D	6.01e-05	-69.65	210	472	656	656	0	0	0	11
LOC661165	TcasGA2_TC009015	myrosinase 1	0.000446	-24.64	201	694	614	614	24	0	22	0
LOC655172	TcasGA2_TC004630	uncharacterized LOC655172	0.00936	-3.73	200	618	423	423	33	86	103	31
LOC659120	TcasGA2_TC012795	uncharacterized LOC659120	3.66e-06	-120.42	192	408	201	201	3	0	0	0
LOC660834	TcasGA2_TC033525	clavesin-2	0.00848	-4.31	190	360	202	202	66	21	45	71
LOC103312111	TcasGA2_TC002898	elongation of very long chain fatty acids protein 7	0.00151	-120.54	186	783	139	139	115	21	25	30
LOC107398593		piggyBac transposable element-derived protein 3-like	0.00137	-18.13	183	1871	1496	1496	100	0	1	30
LOC663744	TcasGA2_TC010191	uncharacterized LOC663744	1.04e-06	-194.81	175	185	47	47	3	0	0	0
LOC664153	TcasGA2_TC012760	facilitated trehalose transporter Tret1	1.31e-08	-1072.53	175	352	127	127	0	0	0	0
LOC658783	TcasGA2_TC002552, CYP305A1	cytochrome P450 305A1	0.00796	-4.12	171	671	178	178	26	124	78	60
LOC655019		histone H2A	0.00518	-22.73	168	680	2878	2878	6	0	0	44
LOC103313452		DNA replication licensing factor Mcm2	0.00404	-15.69	166	224	144	144	12	0	0	12
LOC107398521	TcasGA2_TC006646	cuticle protein 18.7-like	0.000247	-30.64	166	526	353	353	19	0	0	3
LOC661214	TcasGA2_TC015224, serpin31	serpin peptidase inhibitor 31	0.00818	-18.88	159	236	144	144	22	0	0	0
LOC662684	TcasGA2_TC005985	isoaspartyl peptidase/L-asparaginase	0.00512	-16	155	138	113	113	100	270	33	12
LOC103313284	TcasGA2_TC033253	sperm-tail PG-rich repeat-containing protein 2-like	1.22e-06	-828.87	153	52	275	275	0	0	0	0
LOC659990	TcasGA2_TC014873	facilitated trehalose transporter Tret1	0.00222	-17.89	152	452	271	271	22	0	2	12
LOC664022	TcasGA2_TC000939	alpha-amylase	2.07e-05	-389.29	146	2571	73	73	0	0	0	0
LOC107398439	TcasGA2_TC033942	uncharacterized LOC107398439	3.97e-07	-868.98	146	159	223	223	0	0	0	0
LOC107399070		uncharacterized LOC107399070	5e-05	-286.77	145	627	529	529	59	0	152	102
LOC103313085		stromelysin-1-like	0.00334	-24.78	142	94	59	59	9	0	0	0
LOC103312298	TcasGA2_TC003410	hypothetical protein	0.00108	-38.48	139	176	93	93	6	0	0	0
LOC662243	TcasGA2_TC010877	Werner Syndrome-like exonuclease	0.000877	-49.29	133	152	91	91	0	0	0	4
Cht8	TcasGA2_TC009624, TcCht8	chitinase 8	0.00548	-6.68	132	8593	128	128	640	87	81	251
LOC100142161	TcasGA2_TC002909	uncharacterized LOC100142161	0.00951	-8.25	131	360	293	293	29	2	16	2
LOC660376	TcasGA2_TC005793	short-chain dehydrogenase/reductase family 16C member 6	1.02e-05	-426.68	128	31	80	80	0	0	0	0
LOC100142164		neurogenic locus protein delta	2.74e-07	-213.03	125	549	138	138	2	0	0	0
LOC103314465		leucine-rich repeat-containing protein let-4	0.000456	-44.1	123	358	87	87	16	0	0	0
LOC657468		neutral ceramidase-like	0.000196	-68.98	122	43	32	32	3	0	0	0
LOC659136	CYP345A1	cytochrome P450 345A1	7.42e-06	-665.26	118	111	29	29	0	0	0	0
LOC103314254	TcasGA2_TC012636, Or76, or26	odorant receptor 76	0.000872	-38.2	116	247	181	181	7	0	1	0
LOC660999	TcasGA2_TC009452	spermine oxidase	3.93e-06	-36.95	113	1604	117	117	7	0	20	21
LOC663801	TcasGA2_TC009309, Gbx2	homeobox protein unplugged	0.00366	-16.19	112	186	120	120	9	0	8	0
LOC107399164		uncharacterized LOC107399164	0.00049	-57.02	112	37	20	20	0	1	0	0
LOC100142116	TcasGA2_TC007532	tetraspanin-9	0.000876	-43.31	109	207	265	265	8	0	0	0
LOC658270	TcasGA2_TC003333	luciferin 4-monooxygenase	0.000451	-18.97	108	896	22	22	37	1	25	63
LOC655470	TcasGA2_TC002132	tektin-2	0.00198	-34.13	106	63	173	173	6	0	0	0
LOC654890	TcasGA2_TC012237	condensin complex subunit 2	0.000239	-180.46	105	25	204	204	0	0	51	51
LOC103312830	TcasGA2_TC008368	H2.0-like homeobox protein	0.00541	-9.86	101	181	108	108	10	0	8	11
LOC103313521	TcasGA2_TC009479	hypothetical protein	0.00438	-218.32	101	2	27	27	0	0	0	0
LOC657336	TcasGA2_TC014361, CYP346B3	cytochrome P450 346B3	0.000151	-528.53	100	93	139	139	0	0	0	0
LOC100141577	TcasGA2_TC013002	meiosis-specific with OB domain-containing protein	0.00595	-25.1	99	75	82	82	6	0	0	0
LOC103312742	TcasGA2_TC007371	insulin-like receptor	2.01e-06	-454.4	94	110	25	25	0	0	0	0
LOC657079	TcasGA2_TC011173	acyl-coenzyme A thioesterase 13	1.48e-06	-469.81	93	130	57	57	0	0	0	0
LOC662264	TcasGA2_TC009911, Rx	retinal homeobox	0.00371	-26.94	91	120	157	157	0	0	0	8
LOC660961	TcasGA2_TC031691	cytosolic non-specific dipeptidase	0.00898	-38.55	91	154	128	128	30	238	65	50
LOC103313165	TcasGA2_TC013326, P140	venom protease	0.0044	-18.93	90	170	38	38	13	0	25	0
LOC664131		protein croquemort-like	2.51e-05	-130.28	89	194	17	17	1	0	0	0
LOC100142446	TcasGA2_TC006747	kynurenine formamidase	1.69e-06	-495.48	89	40	112	112	0	0	0	0
LOC103313639	TcasGA2_TC033399	uncharacterized LOC103313639	3.98e-06	-554.47	89	193	86	86	0	0	0	0
LOC103314762	TcasGA2_TC033499	hypothetical protein	0.000913	-90.72	88	14	68	68	0	0	0	6
LOC663547	TcasGA2_TC013459, PCCA	propionyl-CoA carboxylase alpha chain, mitochondrial	0.00171	-26.25	87	125	74	74	14	0	3	0
LOC658291	TcasGA2_TC014889, GLEAN_14889	uncharacterized protein LOC658291	0.000221	-133.42	85	116	49	49	0	0	0	0
LOC103313793		uncharacterized LOC103313793	4.54e-06	-437.37	85	64	103	103	0	0	0	0
LOC657947	TcasGA2_TC000611	alpha-tocopherol transfer protein	6.49e-06	-344.52	83	36	50	50	0	0	0	0
LOC107398026	TcasGA2_TC034709	hypothetical protein	4.68e-06	-579.62	82	85	179	179	0	0	0	0
LOC107397886		uncharacterized LOC107397886	0.000197	-209.9	80	19	23	23	0	0	0	0
LOC656114	TcasGA2_TC009218	Bardet-Biedl syndrome 2 protein homolog	0.00691	-15.94	79	118	37	37	9	0	1	0
LOC103315016	TcasGA2_TC030982	homeobox protein MOX-2	0.00265	-30.4	79	266	149	149	0	0	0	9
LOC103312199	TcasGA2_TC000193	sialic acid synthase	0.00033	-62.04	79	22	92	92	2	0	0	0
LOC664146	TcasGA2_TC005698	glutaredoxin-C3	0.000374	-366.26	76	60	93	93	0	0	0	0
LOC658489	TcasGA2_TC003048	cuticle protein 19.8	0.00466	-9.92	74	536	46	46	49	130	16	2
LOC660742	TcasGA2_TC012679	uncharacterized LOC660742	0.000839	-60.82	73	58	24	24	6	0	0	0
LOC100142153	TcasGA2_TC011307, Or66, or15	olfactory receptor 15	0.000993	-46.4	71	137	89	89	3	0	0	14
LOC103315022	TcasGA2_TC004538	phospholipase A2 inhibitor	0.00125	-322.79	70	163	4	4	0	0	0	0
LOC103313792		uncharacterized LOC103313792	3.57e-05	-255.96	68	38	13	13	0	0	0	0
LOC100141739	TcasGA2_TC006612	uncharacterized LOC100141739	6.1e-06	-459.78	68	187	53	53	0	0	0	0
LOC655244	TcasGA2_TC033183	ATPase family AAA domain-containing protein 2-like	0.00443	-44.55	67	94	67	67	1	0	1	0
LOC103312549	TcasGA2_TC007688	hypothetical protein	0.00305	-163.03	67	26	11	11	0	0	0	0
LOC103315000	TcasGA2_TC031552	uncharacterized LOC103315000	0.00582	-10.45	63	701	46	46	11	34	26	0
LOC103312427		leucine-rich repeat-containing protein 15-like	0.000102	-84.71	63	223	98	98	2	0	0	0
LOC103313084		stromelysin-1-like	1.47e-05	-313.52	63	31	72	72	0	0	0	0
LOC662838	TcasGA2_TC001160	venom acid phosphatase Acph-1	0.000182	-195.07	62	43	16	16	0	0	0	0
LOC100141648		uncharacterized LOC100141648	0.000532	-311.52	62	59	76	76	0	0	0	0
LOC660112	TcasGA2_TC014637	fibril-forming collagen alpha chain	0.00661	-11.06	61	211	45	45	21	0	25	21
LOC660371		neuronal acetylcholine receptor subunit beta-3-like	9.68e-05	-63.83	60	177	161	161	4	0	0	0
Mae		modulator of activity of ets isoform X1	0.000415	-336.34	60	88	76	76	0	0	0	0
LOC103312233	TcasGA2_TC003308	tether containing UBX domain for GLUT4	0.000999	-149.65	59	68	18	18	0	0	0	0
LOC103313462		uncharacterized LOC103313462	0.00368	-131.08	58	42	11	11	0	0	0	0
LOC657068	H82	uncharacterized LOC657068	0.000153	-221.13	58	58	27	27	0	0	0	0
LOC100141622	TcasGA2_TC001121	uncharacterized LOC100141622	6.68e-06	-359.28	58	88	69	69	0	0	0	0
LOC100142010	TcasGA2_TC014397	putative beta-carotene-binding protein	0.00153	-21.81	57	276	22	22	47	0	61	32
LOC100142501	TcasGA2_TC032845	UDP-glucuronosyltransferase 2C1	0.00719	-23.48	57	83	73	73	13	0	0	0
LOC660892	TcasGA2_TC006230, GLEAN_06230, Y-h	yellow-h	0.00132	-233.1	57	108	15	15	0	0	0	0
LOC658871		probable multidrug resistance-associated protein lethal(2)03659	2.52e-06	-493.54	56	84	148	148	0	0	0	0
LOC103314113	TcasGA2_TC012238	uncharacterized LOC103314113	0.00387	-17.54	55	58	33	33	4	0	1	0
LOC663341	TcasGA2_TC006711	coiled-coil domain-containing protein 65	3.18e-06	-399.24	55	110	40	40	0	0	0	0
LOC661005	TcasGA2_TC006573	pickpocket protein 28	3.29e-06	-408.73	55	63	103	103	0	0	0	0
LOC107397864		uncharacterized LOC107397864	0.01	-18.19	54	131	90	90	9	0	0	0
LOC107397628	TcasGA2_TC032575	uncharacterized LOC107397628	0.00723	-18.46	54	260	171	171	14	0	0	1
LOC103312343	TcasGA2_TC031898	uncharacterized LOC103312343	0.00217	-45.96	54	318	151	151	0	0	2	0
LOC662534	TcasGA2_TC001016	uncharacterized LOC662534	0.0017	-189.74	54	58	16	16	0	0	0	0
LOC660813	TcasGA2_TC001330	NADH-ubiquinone oxidoreductase 49 kDa subunit	6.41e-05	-205.21	54	22	19	19	0	0	0	0
LOC103315091		thrombin-like enzyme 1	0.000454	-52.29	53	33	24	24	1	0	0	0
LOC107398503		uncharacterized LOC107398503	0.00338	-126.38	53	3	18	18	0	0	0	0
LOC657187	TcasGA2_TC014359, CYP346B1	cytochrome P450 346B1	0.00198	-181.5	53	57	13	13	0	0	0	0
LOC103312426	TcasGA2_TC002663	leucine-rich repeat-containing protein 15	7.42e-06	-337.12	53	48	28	28	0	0	0	0
LOC660850	TcasGA2_TC012853, Mmp-3	matrix metalloproteinase 3	0.00704	-16.32	52	109	62	62	1	0	0	11
LOC658174		lipase member H-A	0.00282	-30.15	52	22	40	40	2	0	0	0
LOC661071	TcasGA2_TC011931	uncharacterized LOC661071	0.00108	-218.51	51	49	41	41	0	0	0	0
LOC103313930	TcasGA2_TC006294	UPF0764 protein C16orf89	8.72e-06	-348.14	51	28	45	45	0	0	0	0
LOC656205	TcasGA2_TC005580, or9	olfactory receptor 9	0.000732	-33.97	50	60	110	110	1	0	0	3
LOC660731	TcasGA2_TC006027	neurofilament heavy polypeptide	0.000257	-176.34	50	48	5	5	0	0	0	0
LOC655285	TcasGA2_TC015743	potassium/sodium hyperpolarization-activated cyclic nucleotide-gated channel 3	0.00019	-183.27	50	39	43	43	0	0	0	0
LOC100141910	TcasGA2_TC004704	uncharacterized LOC100141910	7.72e-06	-311.85	49	95	32	32	0	0	0	0
LOC663027	TcasGA2_TC005342, gsb-n	gooseberry-neuro	0.000546	-31.88	48	126	147	147	4	0	0	2
LOC662153	TcasGA2_TC030668	cysteine-rich secretory protein 2	4.23e-06	-362.84	48	119	45	45	0	0	0	0
LOC103313348		cell wall protein DAN4-like	0.00874	-13.98	47	106	33	33	21	2	0	10
LOC657729	TcasGA2_TC015464	nose resistant to fluoxetine protein 6	0.00556	-18.57	47	102	46	46	0	0	1	9
LOC659389	TcasGA2_TC013304	uncharacterized LOC659389	5.79e-05	-218.86	47	19	20	20	0	0	0	0
LOC103313375	TcasGA2_TC015210	carboxypeptidase N subunit 2	2.66e-06	-399.09	47	103	34	34	0	0	0	0
LOC661511	TcasGA2_TC010152	UDP-glucuronosyltransferase 1-9	0.00678	-110.5	46	0	6	6	0	0	0	0
LOC103314622	TcasGA2_TC010915	hypothetical protein	0.00163	-132.02	46	33	7	7	0	0	0	0
LOC103314849	TcasGA2_TC015951	hypothetical protein	0.00235	-166.53	46	20	40	40	0	0	0	0
LOC656546	TcasGA2_TC002209	uncharacterized LOC656546	0.00343	-19.82	44	259	82	82	14	0	0	17
LOC660410	TcasGA2_TC008268	protein MLP1 homolog	0.00322	-42.01	44	44	9	9	0	0	0	1
LOC103313123	TcasGA2_TC034991	uncharacterized LOC103313123	0.00543	-63.03	44	100	64	64	10	0	0	0
LOC103312108	TcasGA2_TC005916	centrosomal protein of 131 kDa	0.000177	-149.64	43	53	30	30	0	0	0	35
LOC664495	TcasGA2_TC007306	cuticle protein 64	0.00178	-44.77	40	181	26	26	12	0	0	0
LOC657983	TcasGA2_TC012362	sodium channel protein Nach	0.00656	-49.9	40	96	159	159	3	123	0	0
LOC100141569	TcasGA2_TC014927	uncharacterized LOC100141569	0.00542	-111.01	40	14	15	15	0	0	0	0
LOC100142608	Or139	uncharacterized LOC100142608	0.00266	-150.89	40	48	14	14	0	0	0	0
LOC103312929	TcasGA2_TC014022	carboxypeptidase N subunit 2	5.32e-05	-312.22	40	17	109	109	0	0	0	0
LOC107399254	TcasGA2_TC030252, TcGr164	putative gustatory receptor 28b	0.00141	-34.12	39	45	36	36	2	0	0	0
LOC660026	TcasGA2_TC004977	tachykinin-like peptides receptor 86C	0.00139	-40.47	39	183	145	145	5	0	0	0
LOC658558	TcasGA2_TC004881	aldose reductase	0.00234	-169.72	38	29	52	52	0	0	0	0
LOC655695	TcasGA2_TC009693	acetylcholinesterase	0.00528	-123.12	37	43	0	0	0	0	0	0
LOC107399275	TcasGA2_TC001017	uncharacterized LOC107399275	3.6e-05	-222.66	37	53	15	15	0	0	0	0
LOC664003	TcasGA2_TC007128	glutamate receptor ionotropic, delta-1	2.95e-06	-377.95	37	87	47	47	0	0	0	0
LOC103312914	TcasGA2_TC013771, Or334	uncharacterized LOC103312914	0.00098	-33.88	36	75	74	74	4	0	0	0
LOC107398221		piggyBac transposable element-derived protein 3-like	0.00151	-192.07	36	94	50	50	0	0	0	0
LOC107399289		sodium channel protein Nach-like	0.00738	-98.4	35	25	5	5	0	0	0	0
LOC658573	TcasGA2_TC002456	uncharacterized LOC658573	4.83e-05	-114.53	35	188	236	236	1	0	0	0
LOC656043		ATP-binding cassette sub-family A member 1-like	0.00451	-28.02	34	87	92	92	0	0	0	4
LOC103313859		uncharacterized LOC103313859	0.000175	-149.28	34	69	100	100	21	0	0	0
LOC103312746	TcasGA2_TC008191	sensory neuron membrane protein 2	0.00172	-217.66	34	137	45	45	0	0	9	0
LOC103315014	TcasGA2_TC004817	hypothetical protein	0.000145	-81.1	33	60	82	82	1	0	0	0
LOC662866	TcasGA2_TC001161	venom acid phosphatase Acph-1	3.77e-05	-700.8	32	232	1	1	0	0	0	0
LOC103315137	TcasGA2_TC032083	uncharacterized LOC103315137	0.00401	-94.65	31	28	1	1	0	0	0	0
LOC660111	TcasGA2_TC013296	uncharacterized LOC660111	4.54e-05	-195.77	31	50	25	25	0	0	0	0
LOC662623	TcasGA2_TC011913, mtc	sideroflexin-3	0.00034	-54.78	30	49	9	9	1	0	0	0
LOC107398667	TcasGA2_TC004875, Or323	uncharacterized LOC107398667	7.48e-05	-77.35	29	66	81	81	1	0	0	0
LOC103312411	TcasGA2_TC032538	cytochrome P450 4C1-like	9.52e-05	-172.07	29	29	35	35	0	0	0	0
LOC662593	TcasGA2_TC012586	uncharacterized LOC662593	0.00508	-21.51	28	52	58	58	4	0	0	0
LOC103312921	TcasGA2_TC013810	larval cuticle protein 1	0.00013	-154.31	28	31	13	13	0	0	0	0
LOC664552	TcasGA2_TC008219, Or46, or3	olfactory receptor 3	0.00226	-155.9	28	58	21	21	0	0	0	0
LOC103312206	TcasGA2_TC003217	hypothetical protein	0.00256	-144.26	27	44	25	25	0	0	0	0
LOC661281	TcasGA2_TC005463	uncharacterized LOC661281	0.00024	-180.52	27	48	41	41	0	0	0	0
LOC103312808	TcasGA2_TC008280	leucine-rich repeat transmembrane neuronal protein 4	0.000422	-397.42	27	199	0	0	0	0	0	0
LOC103314420	TcasGA2_TC011306, or14	uncharacterized LOC103314420	0.00614	-93.99	26	16	17	17	0	0	0	0
LOC662878	TcasGA2_TC013128	endocuticle structural glycoprotein SgAbd-8	0.000112	-163.17	26	27	33	33	0	0	0	0
LOC655161	TcasGA2_TC010658	fibronectin type 3 and ankyrin repeat domains 1 protein	0.00567	-99.51	25	11	29	29	0	0	0	0
LOC107397839		sensory neuron membrane protein 2-like	0.0039	-127.64	25	55	10	10	0	0	0	0
LOC107398594		uncharacterized LOC107398594	0.00477	-22.83	24	367	786	786	21	0	0	10
LOC103314005	TcasGA2_TC003941	sulfhydryl oxidase 1	0.00628	-96.96	24	34	0	0	0	0	0	0
LOC655253	TcasGA2_TC011402	cilia- and flagella-associated protein 43	0.00537	-21.11	23	86	22	22	0	1	2	0
LOC662247	TcasGA2_TC001010	uncharacterized LOC662247	0.000899	-38.56	23	68	26	26	0	0	0	2
LOC107399224		trypsin-1	0.0019	-174.38	23	74	25	25	0	0	0	0
LOC103314574	TcasGA2_TC033916	uncharacterized LOC103314574	9.64e-05	-189.4	23	31	50	50	0	0	0	0
LOC662629	TcasGA2_TC000552	uncharacterized LOC662629	4.93e-05	-191.09	23	40	25	25	0	0	0	0
LOC107399277	TcasGA2_TC000556	uncharacterized LOC107399277	0.00107	-235.89	23	98	43	43	0	0	0	0
LOC663127	TcasGA2_TC015030, CYP307B1	cytochrome P450 307B1	0.00944	-16.17	22	195	168	168	2	43	0	15
Tcjhamt	TcasGA2_TC008471, jhamt	juvenile hormone acid O-methyltransferase	0.00557	-22.62	22	20	67	67	0	1	3	0
LOC661804	TcasGA2_TC008672, Poxn	pox neuro	0.000351	-49.69	22	30	18	18	1	0	0	0
LOC658432	TcasGA2_TC015389	uncharacterized LOC658432	0.00495	-103.29	22	30	0	0	0	0	0	0
LOC658664	TcasGA2_TC013613, P144	proclotting enzyme	0.000642	-108.38	22	17	6	6	0	0	0	0
LOC658746	TcasGA2_TC034150	trichohyalin-like	0.00037	-120.4	22	17	37	37	0	0	0	0
LOC103314291		uncharacterized LOC103314291	1.9e-05	-275.26	22	45	66	66	0	0	0	0
HEX3		hexamerin 3 precursor	3.87e-06	-727.75	22	6	29	29	0	1	0	0
LOC664593	TcasGA2_TC010062	histidine decarboxylase	0.00122	-40.55	21	16	9	9	1	0	0	0
LOC103314361	TcasGA2_TC012810	uncharacterized LOC103314361	0.00102	-121.96	21	94	105	105	1	0	0	0
LOC655642		uncharacterized LOC655642	0.00014	-147.68	21	40	20	20	0	0	0	0
LOC660841	TcasGA2_TC005847	L-xylulose reductase	0.00218	-183.82	21	29	0	0	0	0	0	0
LOC100142231	TcasGA2_TC003396	uncharacterized LOC100142231	8.24e-05	-311.44	21	233	88	88	0	0	0	18
LOC659359	TcasGA2_TC004651	regulator of rDNA transcription protein 5	0.00998	-71.07	20	17	9	9	0	0	0	0
LOC661941	TcasGA2_TC005997	tektin-4	0.00579	-94.17	20	30	13	13	0	0	0	0
LOC107399291	TcasGA2_TC032122	uncharacterized LOC107399291	0.00171	-147.01	20	1	45	45	0	0	0	0
Akh2	TcasGA2_TC030001, AKH	adipokinetic hormone 2	5.72e-05	-210.89	20	81	20	20	0	0	0	0
LOC103312412		protein toll-like	0.000686	-332.39	20	138	151	151	0	0	0	0
LOC103312703		protein NPC2 homolog	0.00744	-41.68	19	32	47	47	1	0	0	0
LOC103314421	TcasGA2_TC011308	uncharacterized LOC103314421	0.00126	-43.5	19	62	88	88	1	0	0	1
LOC659067	TcasGA2_TC004502	uncharacterized LOC659067	0.00972	-72.44	19	18	10	10	0	0	0	0
LOC103313927		THAP domain-containing protein 4-like	0.00313	-131.66	19	43	26	26	0	0	0	0
LOC103313082	TcasGA2_TC014263	uncharacterized LOC103313082	0.00686	-92.99	18	39	8	8	0	0	0	0
LOC100142393	TcasGA2_TC011800	cystic fibrosis transmembrane conductance regulator	0.000713	-93.16	18	20	13	13	0	0	0	0
LOC103315035	TcasGA2_TC004915	hypothetical protein	0.00178	-107.66	18	37	21	21	0	0	0	0
Chp		chaoptin isoform X2	6.01e-05	-218.12	18	74	40	40	0	0	0	0
LOC103314536	TcasGA2_TC031416	uncharacterized LOC103314536	1.78e-05	-308.62	18	109	55	55	0	0	0	0
LOC107397547	TcasGA2_TC030183, TcGr90	uncharacterized LOC107397547	0.00448	-115.69	17	21	34	34	0	0	0	0
LOC103313660	TcasGA2_TC033734	kunitz-type serine protease inhibitor textilinin-3-like	0.000454	-185.38	17	9	9	9	0	0	0	0
LOC103312877	TcasGA2_TC007081, Nasrat	uncharacterized LOC103312877	0.0014	-214.88	17	83	50	50	0	0	0	0
LOC100142120		glycine-rich protein DOT1	2.32e-05	-555.15	17	69	12	12	0	0	0	0
LOC107398636	TcasGA2_TC010962	multidrug resistance-associated protein 4-like	0.00941	-72.55	16	25	8	8	0	0	0	0
LOC660384	TcasGA2_TC011936	serine/threonine-protein kinase Nek8	0.00115	-81.76	16	18	11	11	0	0	0	0
LOC103315169	TcasGA2_TC034551	carbonic anhydrase 14-like	0.00184	-93.22	16	3	23	23	0	0	0	0
LOC656218	TcasGA2_TC016290	uncharacterized LOC656218	0.00054	-112.86	16	32	6	6	0	0	0	0
LOC103313473	TcasGA2_TC033462	merozoite surface protein CMZ-8-like	0.00296	-141.37	16	36	39	39	0	0	0	0
LOC656686	TcasGA2_TC013324	sodium channel protein Nach	0.00245	-157.59	16	63	43	43	0	0	0	0
LOC107398273	TcasGA2_TC004998	uncharacterized LOC107398273	0.00215	-197.17	16	38	89	89	0	0	0	0
LOC103313674	TcasGA2_TC009890	uncharacterized LOC103313674	0.000814	-309.19	16	104	0	0	0	0	0	0
LOC656359	TcasGA2_TC015815	venom allergen 5	5.57e-05	-370.03	16	144	110	110	0	0	0	0
LOC655758	TcasGA2_TC003915	tryptophan 5-hydroxylase 1	0.0014	-56.57	15	30	10	10	0	0	0	1
LOC107397639		uncharacterized LOC107397639	0.00279	-67.8	15	27	8	8	1	0	0	0
LOC103312190	TcasGA2_TC015157	uncharacterized LOC103312190	0.00697	-83.93	15	26	16	16	0	0	0	0
LOC658129	TcasGA2_TC015257	coiled-coil domain-containing protein 65	0.000628	-96.33	15	22	15	15	0	0	0	0
LOC107397846	TcasGA2_TC030186	uncharacterized LOC107397846	3.97e-05	-248.46	15	92	23	23	0	0	0	0
LOC100142138	TcasGA2_TC030167, TcGr71, gr42	gustatory receptor 71	0.00438	-27.65	14	111	126	126	7	0	0	0
LOC103314253	TcasGA2_TC011879, Or77	odorant receptor 77	0.00745	-84.19	14	28	18	18	0	0	0	0
LOC662736	TcasGA2_TC015200	zinc metalloproteinase nas-13	0.00599	-95.33	14	23	24	24	0	0	0	0
LOC659862	TcasGA2_TC014875	facilitated trehalose transporter Tret1	0.00599	-104.35	14	63	0	0	0	0	0	0
LOC100141727	TcasGA2_TC008367	uncharacterized LOC100141727	0.000699	-114.74	14	9	12	12	0	0	0	0
LOC107397623	TcasGA2_TC030392, Or236	uncharacterized LOC107397623	0.000854	-114.85	14	8	40	40	31	0	0	0
LOC661713	TcasGA2_TC000198	histone H2B	0.00349	-130.47	14	41	32	32	0	0	0	0
LOC103314064	TcasGA2_TC005679, Or11, Or12, Or9	odorant receptor Or2	0.00259	-155.69	14	46	42	42	0	0	0	0
LOC659511	TcasGA2_TC002497	substance-P receptor	0.000429	-186.84	14	49	55	55	0	0	0	0
Csp11	TcasGA2_TC008681, CSP01, TcCSP7K, TcasCSP11	chemosensory protein 11	3.69e-05	-303.42	14	142	5	5	0	0	1	0
LOC661721	TcasGA2_TC013404	hypothetical protein	0.000297	-309.86	14	26	3	3	0	0	0	0
LOC103312876	TcasGA2_TC008392	uncharacterized LOC103312876	5.94e-05	-437.72	14	45	10	10	0	0	0	0
LOC103315129	TcasGA2_TC032049	leucine-rich repeat-containing protein 15-like	2.15e-06	-590.21	14	158	123	123	0	0	0	0
LOC664385	TcasGA2_TC000936	alpha-amylase	0.0093	-54.52	13	160	0	0	11	0	0	0
LOC103315086	TcasGA2_TC032135	uncharacterized LOC103315086	0.000742	-99.58	13	28	18	18	0	0	0	0
LOC103312769	TcasGA2_TC008505, H81	trypsin-7	0.00424	-128.21	13	28	44	44	0	0	0	0
LOC103314700	TcasGA2_TC030161, TcGr65	gustatory and pheromone receptor 39a, isoform D	0.00373	-141.38	13	78	13	13	0	0	0	0
LOC655436		4-coumarate--CoA ligase 1-like	0.00282	-200.24	13	1	3	3	0	0	0	0
LOC658217	TcasGA2_TC030654	protein phosphatase 1 regulatory subunit 42	0.0016	-243.83	13	36	99	99	0	0	0	0
LOC660420	TcasGA2_TC015480	equilibrative nucleoside transporter 3	0.000241	-422.2	13	15	4	4	0	0	0	0
LOC657342	TcasGA2_TC015602	farnesol dehydrogenase	0.00833	-79.5	12	35	13	13	0	0	0	0
LOC663399	TcasGA2_TC033066	fructose-1,6-bisphosphatase isozyme 2-like	0.000208	-150.04	12	53	23	23	0	0	0	0
LOC660423	TcasGA2_TC015708	erythrocyte band 7 integral membrane protein	0.00105	-291.18	12	115	97	97	0	0	0	16
LOC103313349		hypothetical protein	0.00572	-66.58	11	28	23	23	0	59	0	11
LOC662446	TcasGA2_TC033226	endocuticle structural glycoprotein SgAbd-2	0.000343	-123.51	11	33	24	24	0	0	0	0
LOC107398911	TcasGA2_TC031015	piggyBac transposable element-derived protein 3-like	9.4e-05	-395.94	11	249	194	194	17	0	0	18
LOC107398034	TcasGA2_TC030142, TcGr44	uncharacterized LOC107398034	0.00681	-91.64	10	21	27	27	0	0	0	0
LOC107398167	TcasGA2_TC034781	serine protease easter-like	0.000329	-123.09	10	22	23	23	0	0	0	0
LOC107399098		uncharacterized LOC107399098	9.14e-05	-217.7	10	47	61	61	0	0	0	0
LOC657880	TcasGA2_TC013620, PGRP	peptidoglycan-recognition protein SC2	0.00427	-31.96	9	23	28	28	0	0	0	1
LOC103313315	TcasGA2_TC015292	cytochrome P450 4C1	0.000305	-65.36	9	641	41	41	6	0	0	1
cec2		cecropin 2	0.0038	-66.44	9	7	20	20	0	0	0	0
LOC103312305		hypothetical protein	0.00179	-72.32	9	24	8	8	0	0	0	0
LOC660238	TcasGA2_TC014646	T-complex-associated testis-expressed protein 1	0.0073	-98.71	9	15	36	36	0	0	0	0
LOC107399117		uncharacterized LOC107399117	0.00651	-104.74	9	23	49	49	0	0	0	0
LOC103312754	TcasGA2_TC008509	uncharacterized LOC103312754	0.00088	-116.24	9	54	5	5	0	0	0	0
LOC103314862		transcription factor MafA-like	0.000221	-193.07	8	80	9	9	0	0	0	0
LOC100141725	TcasGA2_TC010370	coiled-coil domain-containing protein 37	0.00414	-37.75	7	20	28	28	0	0	0	1
LOC663235	TcasGA2_TC009160	hypothetical protein	0.000263	-117.96	7	158	6	6	1	0	0	0
LOC664210	TcasGA2_TC000887	retinoid-inducible serine carboxypeptidase	0.00227	-73.55	6	25	5	5	0	0	0	0
LOC662386	TcasGA2_TC006506, BMP9, Bmp10	bone morphogenetic protein 10	0.000108	-225.7	6	74	46	46	0	0	0	0
LOC107398727	TcasGA2_TC031336	uncharacterized LOC107398727	0.00138	-47.33	5	29	63	63	0	1	0	0
LOC655129	TcasGA2_TC014596	leucine-rich repeat-containing protein 34	0.00832	-93.56	5	22	32	32	0	0	0	0
LOC664137		maltase 2-like	0.00251	-217.91	5	86	0	0	0	0	0	0
LOC103312916		adhesion G-protein coupled receptor G2-like	0.00221	-233.61	5	138	31	31	0	0	0	0
LOC103312451	TcasGA2_TC002582	uncharacterized LOC103312451	0.00318	-182.58	4	80	43	43	0	0	0	0
LOC658761	TcasGA2_TC015901	cuticle protein 7	0.00193	-43.89	3	17	37	37	0	1	0	0
LOC103312201	TcasGA2_TC000191	hypothetical protein	0.00243	-78.03	3	16	20	20	0	0	0	0
LOC107397949		adenylate cyclase type 8-like	0.00154	-96.56	3	39	11	11	0	0	0	0
LOC103313320	TcasGA2_TC034716	uncharacterized LOC103313320	0.00671	-53.61	2	18	10	10	0	0	0	0
LOC107398958		uncharacterized LOC107398958	0.00914	-108.02	2	32	36	36	0	0	0	0
LOC107397721		uncharacterized LOC107397721	0.000742	-181.29	1	39	23	23	0	0	0	0
LOC662922	TcasGA2_TC034494	histone H4-like	0.005	-196.83	1	65	68	68	0	0	0	0
LOC103314063	TcasGA2_TC030301, Or7	odorant receptor 4	0.000407	-256.01	1	107	52	52	0	0	0	0
LOC660202		synaptic vesicular amine transporter	0.00802	-42.99	0	78	21	21	1	0	0	0
LOC662471	TcasGA2_TC007174	uncharacterized LOC662471	0.00497	-53.17	0	28	63	63	0	0	0	1
LOC103313625	TcasGA2_TC033692	uncharacterized LOC103313625	0.00878	-75.16	0	24	11	11	0	0	0	0
LOC107399101	TcasGA2_TC030399, Or247	uncharacterized LOC107399101	0.00762	-81.3	0	28	14	14	0	0	0	0
LOC657860	TcasGA2_TC004957, H59	serine protease H59	0.00736	-94.82	0	30	26	26	0	0	0	0
LOC657084	TcasGA2_TC000337	phospholipase B1, membrane-associated	0.00681	-112.1	0	10	11	11	0	0	0	0
LOC100142396	TcasGA2_TC015793	uncharacterized LOC100142396	0.00411	-116.39	0	49	29	29	0	0	0	0
LOC659712	TcasGA2_TC007770, Cyp334b1	cytochrome P450 334B1	0.00399	-139.09	0	26	50	50	0	0	0	0
LOC107398453		polycystic kidney disease protein 1-like 2	0.00314	-155.61	0	15	26	26	0	0	0	0
LOC103313914	TcasGA2_TC005864	uncharacterized LOC103313914	0.00278	-165.52	0	20	37	37	0	0	0	0
LOC661631	TcasGA2_TC007189	lipase 1	0.00341	-191	0	19	8	8	0	0	0	0
LOC107397541	TcasGA2_TC032462	signal peptide, CUB and EGF-like domain-containing protein 1	0.00124	-220.36	0	80	20	20	0	0	0	0
LOC103314743		sodium/hydrogen exchanger 10-like	0.00107	-222.7	0	58	48	48	0	0	0	0
LOC658941	TcasGA2_TC014497	flexible cuticle protein 12	0.00871	-294.39	0	21	0	0	0	0	0	0
LOC656890		luciferin 4-monooxygenase	0.00642	-353.53	0	1046	25	25	0	0	0	0
LOC107398775	TcasGA2_TC030425, Or311	uncharacterized LOC107398775	0.00123	-391.92	0	98	149	149	0	0	0	0
