# Supplementary material for: Multiple functions of CREB-binding protein during postembryonic development: identification of target genes
Source: BMC Genomics. 2017 Dec 29;18:996. doi: 10.1186/s12864-017-4373-3 (PMC5747157; doi:10.1186/s12864-017-4373-3)
Supplement: Supplementary file 3 — Excel file S2. Details of 52 genes identified after k-mer clustering. (XLSX 18 kb) [file 12864_2017_4373_MOESM3_ESM.xlsx]

## Sheet: Sheet1
ID	Tcas-ID	Gene name		EDGE test: CONTROL vs CBP_KNOCKDOWN, tagwise dispersions - P-value	EDGE test: CONTROL vs CBP_KNOCKDOWN, tagwise dispersions - Fold change
Br-c	Br-c	Broad-complex isoform Z3		9.33e-14	-59.54
Cht10	TcasGA2_TC012734, TcCht10	chitinase 10		0	-64.69
Cyp9f2	TcasGA2_TC006445	Cytochrome P450 isoform 9F2		9.91e-15	-31.02
HEX1B	TcasGA2_TC005377, GLEAN_05377	hexamerin 1B		3.53e-07	-16.26
Kr-h1	TcasGA2_TC012990	Kruppel-homolog 1		2.85e-10	-13.03
LOC100141776	TcasGA2_TC011107	zinc finger protein 1		6.36e-09	-14.46
LOC100141877	TcasGA2_TC002620	zinc finger protein 502		1.27e-06	-20.15
LOC100142007	TcasGA2_TC003611	Krueppel-like factor 6		0.000131	-8.62
LOC100142166	TcasGA2_TC034460	sortilin-related receptor		2.28e-10	-14.4
LOC100142269	TcasGA2_TC011610	zinc finger protein 358		2.69e-10	-19.14
LOC100142502	TcasGA2_TC000787	max-interacting protein 1		3.05e-06	-12.34
LOC103313091	TcasGA2_TC013537	tyrosine-protein kinase transmembrane receptor Ror		7.8e-13	-14.7
LOC103313522	TcasGA2_TC009480	histidine-rich glycoprotein		2.31e-14	-621.84
LOC103313871	TcasGA2_TC033997	mucin-12-like		3.36e-14	-32.2
LOC103314122	TcasGA2_TC012207	prisilkin-39		3.47e-11	-214.66
LOC103314170	TcasGA2_TC012274, bambi, nma	BMP and activin membrane-bound inhibitor homolog		2.79e-12	-14.55
LOC107398359	TcasGA2_TC033891	uncharacterized LOC107398359		2.48e-05	-14.66
LOC655046	TcasGA2_TC003935, E78, Eip78C, NR1E1	ecdysone-induced protein 78C		5.59e-08	-22.2
LOC655360	TcasGA2_TC013635	fibrillin-1		7.78e-13	-15.1
LOC655418	TcasGA2_TC011039	sphingomyelin phosphodiesterase		1.24e-07	-8.49
LOC655732	TcasGA2_TC015373, ApoLp-III	apolipophorin-III		0	-16.16
LOC655734	TcasGA2_TC031629	transferrin		1.31e-08	-11.63
LOC656115	TcasGA2_TC006096	putative fatty acyl-CoA reductase CG5065		1.25e-12	-13.53
LOC656242	TcasGA2_TC011104, Ss	spineless		2.8e-08	-18.77
LOC656741	TcasGA2_TC001213, Sema-2a	semaphorin-2A		5.16e-12	-15.88
LOC656793	TcasGA2_TC010533	carboxyl-terminal PDZ ligand of neuronal nitric oxide synthase protein		1.95e-11	-17.54
LOC657014	TcasGA2_TC002464	lysosomal alpha-mannosidase		1.02e-12	-24.55
LOC658244	TcasGA2_TC032997	uncharacterized LOC658244		1.08e-12	-34.99
LOC658653	TcasGA2_TC003000, Ci	cubitus interruptus		8.69e-11	-13.26
LOC658966	TcasGA2_TC011636	guanylate cyclase 32E		3.23e-08	-15.19
LOC659179	TcasGA2_TC015337	fatty acid synthase		4.81e-10	-14.15
LOC659234	TcasGA2_TC003785	collagen alpha-1(XVIII) chain		2.37e-08	-14.97
LOC659859	TcasGA2_TC015245	hornerin		0	-200.18
LOC659918	TcasGA2_TC013689, Ush, u-shaped	zinc finger protein u-shaped		9.99e-11	-20.85
LOC660178	TcasGA2_TC015400	fatty acid synthase		2.15e-24	-126.57
LOC660397	TcasGA2_TC004642	uncharacterized LOC660397		2.58e-07	-20.23
LOC660655	TcasGA2_TC008270	G1/S-specific cyclin-D1		7.75e-15	-15.72
LOC660775	TcasGA2_TC015325	protein I'm not dead yet		8.11e-13	-10.63
LOC660815	TcasGA2_TC003352	tyrosine-protein kinase-like otk		4.93e-06	-30.39
LOC660983	TcasGA2_TC008037	kinesin-like protein CG14535		1.02e-12	-18.32
LOC661034	TcasGA2_TC000990	monocarboxylate transporter 12		2.45e-13	-13.67
LOC661085	TcasGA2_TC004635	proclotting enzyme		1.59e-25	-76.7
LOC661583	TcasGA2_TC003460, LanA	laminin subunit alpha		5.98e-07	-11.94
LOC662005	TcasGA2_TC007911	glycine N-methyltransferase		6.87e-11	-16.58
LOC662448	TcasGA2_TC015587	somatomedin-B and thrombospondin type-1 domain-containing protein		8.01e-17	-44.6
LOC662902	TcasGA2_TC013741	uncharacterized LOC662902		2.65e-07	-41.81
LOC663181	TcasGA2_TC030467, ApoLI-II	apolipophorins		8.44e-15	-33.9
LOC663608	TcasGA2_TC005328	MOXD1 homolog 1		2.19e-14	-19.35
LOC664116	TcasGA2_TC001065	Nance-Horan syndrome protein		1.53e-12	-14.59
LOC664202	TcasGA2_TC006426	monocarboxylate transporter 2		1.14e-11	-14.79
LOC664362	TcasGA2_TC007351	spondin-1		3.51e-11	-17.89
Mex-3	TcasGA2_TC001207	KH domain protein		9.74e-13	-23.19
Nag2	TcasGA2_TC011540	beta-N-acetylglucosaminidase NAG2		4.09e-12	-12.33
